# Supplementary material for: 4-(o-Tol­yl)piperazin-1-ium chloride
Source: Acta Crystallogr Sect E Struct Rep Online. 2011 Oct 29;67(Pt 11):o3115. doi: 10.1107/S1600536811044394 (PMC3247500; doi:10.1107/S1600536811044394)
Supplement: Supplementary file 1 [file e-67-o3115-sup1.cif]

##############################################################################
#                                                                            #
# This CIF contains the data in a paper accepted for publication in          #
# Acta Crystallographica Section E. It conforms to the requirements of       #
# Notes for Authors for Acta Crystallographica Section E, and has been       #
# peer reviewed under the auspices of the IUCr Commission on Journals.       #
#                                                                            #
# Full details of the Crystallographic Information File format               #
# are given in the paper "The Crystallographic Information File (CIF):       #
# a New Standard Archive File for Crystallography" by S. R. Hall, F. H.      #
# Allen and I. D. Brown [Acta Cryst. (1991), A47, 655-685].                  #
#                                                                            #
# The current version of the core CIF dictionary is obtainable from          #
# ftp://ftp.iucr.org/pub/cif_core.dic.                                       #
#                                                                            #
# Software is freely available for graphical display of the structure(s)     #
# in this CIF. For information consult the CIF software page                 #
# http://www.iucr.org/resources/cif/software.                                #
#                                                                            #
# This file may be used for bona fide research purposes within the           #
# scientific community so long as proper attribution is given to the journal # 
# article from which it was obtained.                                        #
#                                                                            #
##############################################################################
data_global
_audit_creation_method     'form.cif (version 2.0)'
_journal_data_validation_number     ?
_journal_date_recd_electronic     2011-10-24
_journal_date_accepted     2011-10-25
_journal_name_full     'Acta Crystallographica, Section E'
_journal_year     2011
_journal_volume     67
_journal_issue     11
_journal_page_first     o3115
_journal_page_last     o3115
_journal_paper_category     QO
_journal_coeditor_code     HB6474
_publ_contact_author_name     'Prof. Fun Hoong-Kun'
_publ_contact_author_address
;
      X-ray Crystallography Unit
      School of Physics
      Universiti Sains Malaysia
      11800 USM, Penang
      MALAYSIA
;
_publ_contact_author_email     'hkfun@usm.my'
_publ_contact_author_fax     '6 04 6579150'
_publ_contact_author_phone     '6 04 6577888  Ext. 3690'
_publ_section_title
;
4-(<i>o</i>-Tolyl)piperazin-1-ium chloride
;
loop_
    _publ_author_name
    _publ_author_footnote
    _publ_author_address
    'Hoong-Kun Fun'
;
      Thomson Reuters ResearcherID: A-3561-2009.
;
;
      X-ray Crystallography Unit
      School of Physics
      Universiti Sains Malaysia
      11800 USM, Penang
      Malaysia
;
    'Safra Izuani Jama Asik' ?
;
      X-ray Crystallography Unit
      School of Physics
      Universiti Sains Malaysia
      11800 USM, Penang
      Malaysia
;
    'B. Chandrakantha' ?
;
      Department of Chemistry
      Manipal Institute of Technology
      Manipal 576 104,
      India.
;
    'Arun M. Isloor' ?
;
      Medicinal Chemistry Division
      Department of Chemistry
      National Institute of Technology-Karnataka
      Surathkal, Mangalore, 575 025,
      India.
;
    'Prakash Shetty' ?
;
      Department of Printing
      Manipal Institute of Technology
      Manipal 576 104, India
;
data_I
_audit_creation_method     SHELXL-97
_chemical_name_systematic
;
4-(<i>o</i>-Tolyl)piperazin-1-ium chloride
;
_chemical_name_common     ?
_chemical_formula_moiety     'C11 H17 N2 +, Cl -'
_chemical_formula_sum     'C11 H17 Cl N2'
_chemical_formula_iupac     'C11 H17 N2 +, Cl -'
_chemical_formula_weight     212.72
_chemical_melting_point     ?
_symmetry_cell_setting     orthorhombic
_symmetry_space_group_name_H-M     'P 21 21 21 '
_symmetry_space_group_name_Hall     'P 2ac 2ab'
loop_
    _symmetry_equiv_pos_as_xyz
    'x, y, z'
    '-x+1/2, -y, z+1/2'
    '-x, y+1/2, -z+1/2'
    'x+1/2, -y+1/2, -z'
_cell_length_a     8.1572(2)
_cell_length_b     11.2821(3)
_cell_length_c     12.4256(3)
_cell_angle_alpha     90.00
_cell_angle_beta     90.00
_cell_angle_gamma     90.00
_cell_volume     1143.53(5)
_cell_formula_units_Z     4
_cell_measurement_reflns_used     3871
_cell_measurement_theta_min     2.44
_cell_measurement_theta_max     35.08
_cell_measurement_temperature     296(2)
_exptl_crystal_description     'block'
_exptl_crystal_colour     'colourless'
_exptl_crystal_size_max     0.54
_exptl_crystal_size_mid     0.33
_exptl_crystal_size_min     0.23
_exptl_crystal_density_diffrn     1.236
_exptl_crystal_density_meas     ?
_exptl_crystal_density_method     'not measured'
_exptl_crystal_F_000     456
_exptl_absorpt_coefficient_mu     0.299
_exptl_absorpt_correction_type     multi-scan
_exptl_absorpt_process_details     '(<i>SADABS</i>; Bruker, 2009)'
_exptl_absorpt_correction_T_min     0.854
_exptl_absorpt_correction_T_max     0.936
_exptl_special_details
;
;
_diffrn_ambient_temperature     296(2)
_diffrn_radiation_type     MoK\a
_diffrn_radiation_wavelength     0.71073
_diffrn_radiation_source     'fine-focus sealed tube'
_diffrn_radiation_monochromator     graphite
_diffrn_measurement_device_type     'Bruker APEX DUO CCD'
_diffrn_measurement_method     '\f and \w scans'
_diffrn_detector_area_resol_mean     ?
_diffrn_reflns_number     8246
_diffrn_reflns_av_R_equivalents     0.0156
_diffrn_reflns_av_sigmaI/netI     0.0264
_diffrn_reflns_theta_min     2.44
_diffrn_reflns_theta_max     35.47
_diffrn_reflns_theta_full     35.47
_diffrn_measured_fraction_theta_max     0.992
_diffrn_measured_fraction_theta_full     0.992
_diffrn_reflns_limit_h_min     -7
_diffrn_reflns_limit_h_max     13
_diffrn_reflns_limit_k_min     -10
_diffrn_reflns_limit_k_max     18
_diffrn_reflns_limit_l_min     -6
_diffrn_reflns_limit_l_max     20
_diffrn_standards_number     0
_diffrn_standards_interval_count     .
_diffrn_standards_interval_time     .
_diffrn_standards_decay_%     ?
_refine_special_details
;
 Refinement of F^2^ against ALL reflections.  The weighted R-factor wR and
 goodness of fit S are based on F^2^, conventional R-factors R are based
 on F, with F set to zero for negative F^2^. The threshold expression of
 F^2^ > 2sigma(F^2^) is used only for calculating R-factors(gt) etc. and is
 not relevant to the choice of reflections for refinement.  R-factors based
 on F^2^ are statistically about twice as large as those based on F, and R-
 factors based on ALL data will be even larger.
;
_reflns_number_total     4871
_reflns_number_gt     4172
_reflns_threshold_expression     'I>2\s(I)'
_refine_ls_structure_factor_coef     Fsqd
_refine_ls_matrix_type     full
_refine_ls_R_factor_all     0.0402
_refine_ls_R_factor_gt     0.0321
_refine_ls_wR_factor_gt     0.0863
_refine_ls_wR_factor_ref     0.0920
_refine_ls_goodness_of_fit_ref     0.948
_refine_ls_restrained_S_all     0.948
_refine_ls_number_reflns     4871
_refine_ls_number_parameters     128
_refine_ls_number_restraints     0
_refine_ls_hydrogen_treatment     constr
_refine_ls_weighting_scheme     calc
_refine_ls_weighting_details
         'calc w=1/[\s^2^(Fo^2^)+(0.0554P)^2^+0.0493P] where P=(Fo^2^+2Fc^2^)/3'
_atom_sites_solution_hydrogens     geom
_atom_sites_solution_primary     direct
_atom_sites_solution_secondary     difmap
_refine_ls_shift/su_max     ?
_refine_ls_shift/su_max_lt     0.001
_refine_ls_shift/su_mean     0.000
_refine_diff_density_max     0.225
_refine_diff_density_min     -0.193
_refine_ls_extinction_method     none
_refine_ls_extinction_coef     ?
_refine_ls_abs_structure_details     'Flack (1983), 1943 Friedel pairs'
_refine_ls_abs_structure_Flack     0.02(4)
loop_
    _atom_type_symbol
    _atom_type_description
    _atom_type_scat_dispersion_real
    _atom_type_scat_dispersion_imag
    _atom_type_scat_source
    'C' 'C' 0.0033 0.0016
                         'International Tables Vol C Tables 4.2.6.8 and 6.1.1.4'
    'H' 'H' 0.0000 0.0000
                         'International Tables Vol C Tables 4.2.6.8 and 6.1.1.4'
    'N' 'N' 0.0061 0.0033
                         'International Tables Vol C Tables 4.2.6.8 and 6.1.1.4'
    'Cl' 'Cl' 0.1484 0.1585
                         'International Tables Vol C Tables 4.2.6.8 and 6.1.1.4'
_computing_data_collection     'APEX2 (Bruker, 2009)'
_computing_cell_refinement     'SAINT (Bruker, 2009)'
_computing_data_reduction     'SAINT (Bruker, 2009)'
_computing_structure_solution     'SHELXTL (Sheldrick, 2008)'
_computing_structure_refinement     'SHELXTL (Sheldrick, 2008)'
_computing_molecular_graphics     'SHELXTL (Sheldrick, 2008)'
_computing_publication_material
;
SHELXTL (Sheldrick, 2008) and PLATON (Spek, 2009)
;
loop_
    _atom_site_type_symbol
    _atom_site_label
    _atom_site_fract_x
    _atom_site_fract_y
    _atom_site_fract_z
    _atom_site_U_iso_or_equiv
    _atom_site_adp_type
    _atom_site_calc_flag
    _atom_site_refinement_flags
    _atom_site_occupancy
    _atom_site_symmetry_multiplicity
    _atom_site_disorder_assembly
    _atom_site_disorder_group
    Cl Cl1 0.37470(3) 0.15197(3) 0.10255(2) 0.04298(7) Uani d . 1 1 . .
    N N1 1.02356(12) 1.12619(8) 1.00673(8) 0.04027(19) Uani d . 1 1 . .
    H H1N1 1.1142 1.1422 1.0407 0.048 Uiso d R 1 1 . .
    H H2N1 0.9841 1.1900 0.9779 0.048 Uiso d R 1 1 . .
    N N2 0.81569(10) 0.94027(7) 0.93398(6) 0.03177(15) Uani d . 1 1 . .
    C C1 0.93463(14) 0.99338(10) 0.86053(8) 0.0381(2) Uani d . 1 1 . .
    H H1A 0.8839 1.0581 0.8214 0.046 Uiso calc R 1 1 . .
    H H1B 0.9713 0.9347 0.8088 0.046 Uiso calc R 1 1 . .
    C C2 1.07872(14) 1.03893(12) 0.92397(10) 0.0461(2) Uani d . 1 1 . .
    H H2A 1.1337 0.9732 0.9590 0.055 Uiso calc R 1 1 . .
    H H2B 1.1563 1.0765 0.8757 0.055 Uiso calc R 1 1 . .
    C C3 0.89107(15) 1.07704(11) 1.07575(8) 0.0427(2) Uani d . 1 1 . .
    H H3A 0.8502 1.1384 1.1234 0.051 Uiso calc R 1 1 . .
    H H3B 0.9346 1.0134 1.1197 0.051 Uiso calc R 1 1 . .
    C C4 0.75240(13) 1.03055(10) 1.00711(8) 0.0380(2) Uani d . 1 1 . .
    H H4A 0.6679 0.9967 1.0526 0.046 Uiso calc R 1 1 . .
    H H4B 0.7042 1.0949 0.9662 0.046 Uiso calc R 1 1 . .
    C C5 0.69593(12) 0.86761(8) 0.88251(6) 0.03052(16) Uani d . 1 1 . .
    C C6 0.53332(14) 0.90410(10) 0.87004(8) 0.0382(2) Uani d . 1 1 . .
    H H6A 0.5015 0.9783 0.8951 0.046 Uiso calc R 1 1 . .
    C C7 0.41906(15) 0.83147(12) 0.82098(9) 0.0468(3) Uani d . 1 1 . .
    H H7A 0.3115 0.8571 0.8125 0.056 Uiso calc R 1 1 . .
    C C8 0.46538(18) 0.72070(12) 0.78461(10) 0.0507(3) Uani d . 1 1 . .
    H H8A 0.3895 0.6718 0.7507 0.061 Uiso calc R 1 1 . .
    C C9 0.62468(18) 0.68295(10) 0.79889(9) 0.0451(2) Uani d . 1 1 . .
    H H9A 0.6539 0.6076 0.7754 0.054 Uiso calc R 1 1 . .
    C C10 0.74324(14) 0.75387(9) 0.84727(7) 0.03504(18) Uani d . 1 1 . .
    C C11 0.91432(17) 0.70764(11) 0.86458(11) 0.0482(3) Uani d . 1 1 . .
    H H11A 0.9117 0.6227 0.8691 0.072 Uiso calc R 1 1 . .
    H H11B 0.9577 0.7396 0.9303 0.072 Uiso calc R 1 1 . .
    H H11C 0.9827 0.7312 0.8054 0.072 Uiso calc R 1 1 . .
loop_
    _atom_site_aniso_label
    _atom_site_aniso_U_11
    _atom_site_aniso_U_22
    _atom_site_aniso_U_33
    _atom_site_aniso_U_12
    _atom_site_aniso_U_13
    _atom_site_aniso_U_23
    Cl1 0.03237(11) 0.04279(13) 0.05376(13) -0.00052(10) 0.00001(10) 0.00279(11)
    N1 0.0329(4) 0.0355(4) 0.0524(5) -0.0008(3) -0.0083(3) -0.0036(3)
    N2 0.0313(4) 0.0318(4) 0.0322(3) -0.0009(3) 0.0029(3) -0.0031(3)
    C1 0.0336(5) 0.0428(5) 0.0377(4) -0.0050(4) 0.0063(4) -0.0029(4)
    C2 0.0295(4) 0.0507(6) 0.0580(6) -0.0033(4) 0.0039(4) -0.0098(5)
    C3 0.0469(6) 0.0424(5) 0.0388(4) -0.0020(5) -0.0015(4) -0.0088(4)
    C4 0.0343(4) 0.0393(5) 0.0404(4) -0.0028(4) 0.0055(4) -0.0101(4)
    C5 0.0328(4) 0.0306(4) 0.0282(3) -0.0023(3) 0.0012(3) 0.0013(3)
    C6 0.0340(4) 0.0396(5) 0.0410(4) -0.0005(4) -0.0011(4) 0.0005(4)
    C7 0.0363(5) 0.0571(7) 0.0470(5) -0.0074(5) -0.0054(4) 0.0010(5)
    C8 0.0522(7) 0.0509(7) 0.0489(5) -0.0197(6) -0.0047(5) -0.0018(5)
    C9 0.0574(7) 0.0347(5) 0.0433(5) -0.0106(5) 0.0040(5) -0.0040(4)
    C10 0.0425(5) 0.0295(4) 0.0331(4) -0.0009(4) 0.0021(3) 0.0016(3)
    C11 0.0518(7) 0.0381(5) 0.0548(6) 0.0117(5) -0.0019(5) -0.0026(5)
_geom_special_details
;
 All esds (except the esd in the dihedral angle between two l.s. planes)
 are estimated using the full covariance matrix.  The cell esds are taken
 into account individually in the estimation of esds in distances, angles
 and torsion angles; correlations between esds in cell parameters are only
 used when they are defined by crystal symmetry.  An approximate (isotropic)
 treatment of cell esds is used for estimating esds involving l.s. planes.
;
loop_
    _geom_bond_atom_site_label_1
    _geom_bond_atom_site_label_2
    _geom_bond_site_symmetry_2
    _geom_bond_distance
    _geom_bond_publ_flag
    N1 C3 . 1.4869(15) ?
    N1 C2 . 1.4930(15) ?
    N1 H1N1 . 0.8702 ?
    N1 H2N1 . 0.8662 ?
    N2 C5 . 1.4267(12) ?
    N2 C4 . 1.4593(12) ?
    N2 C1 . 1.4606(13) ?
    C1 C2 . 1.5056(16) ?
    C1 H1A . 0.9700 ?
    C1 H1B . 0.9700 ?
    C2 H2A . 0.9700 ?
    C2 H2B . 0.9700 ?
    C3 C4 . 1.5107(15) ?
    C3 H3A . 0.9700 ?
    C3 H3B . 0.9700 ?
    C4 H4A . 0.9700 ?
    C4 H4B . 0.9700 ?
    C5 C6 . 1.3974(14) ?
    C5 C10 . 1.4098(13) ?
    C6 C7 . 1.3827(16) ?
    C6 H6A . 0.9300 ?
    C7 C8 . 1.382(2) ?
    C7 H7A . 0.9300 ?
    C8 C9 . 1.379(2) ?
    C8 H8A . 0.9300 ?
    C9 C10 . 1.3918(16) ?
    C9 H9A . 0.9300 ?
    C10 C11 . 1.5053(17) ?
    C11 H11A . 0.9600 ?
    C11 H11B . 0.9600 ?
    C11 H11C . 0.9600 ?
loop_
    _geom_angle_atom_site_label_1
    _geom_angle_atom_site_label_2
    _geom_angle_atom_site_label_3
    _geom_angle_site_symmetry_1
    _geom_angle_site_symmetry_3
    _geom_angle
    _geom_angle_publ_flag
    C3 N1 C2 . . 111.74(9) ?
    C3 N1 H1N1 . . 114.6 ?
    C2 N1 H1N1 . . 102.4 ?
    C3 N1 H2N1 . . 106.2 ?
    C2 N1 H2N1 . . 112.0 ?
    H1N1 N1 H2N1 . . 110.1 ?
    C5 N2 C4 . . 115.97(8) ?
    C5 N2 C1 . . 114.24(7) ?
    C4 N2 C1 . . 109.74(8) ?
    N2 C1 C2 . . 109.36(9) ?
    N2 C1 H1A . . 109.8 ?
    C2 C1 H1A . . 109.8 ?
    N2 C1 H1B . . 109.8 ?
    C2 C1 H1B . . 109.8 ?
    H1A C1 H1B . . 108.3 ?
    N1 C2 C1 . . 110.51(9) ?
    N1 C2 H2A . . 109.5 ?
    C1 C2 H2A . . 109.5 ?
    N1 C2 H2B . . 109.5 ?
    C1 C2 H2B . . 109.5 ?
    H2A C2 H2B . . 108.1 ?
    N1 C3 C4 . . 110.37(8) ?
    N1 C3 H3A . . 109.6 ?
    C4 C3 H3A . . 109.6 ?
    N1 C3 H3B . . 109.6 ?
    C4 C3 H3B . . 109.6 ?
    H3A C3 H3B . . 108.1 ?
    N2 C4 C3 . . 109.21(9) ?
    N2 C4 H4A . . 109.8 ?
    C3 C4 H4A . . 109.8 ?
    N2 C4 H4B . . 109.8 ?
    C3 C4 H4B . . 109.8 ?
    H4A C4 H4B . . 108.3 ?
    C6 C5 C10 . . 119.57(9) ?
    C6 C5 N2 . . 122.03(9) ?
    C10 C5 N2 . . 118.35(9) ?
    C7 C6 C5 . . 120.94(11) ?
    C7 C6 H6A . . 119.5 ?
    C5 C6 H6A . . 119.5 ?
    C6 C7 C8 . . 119.73(12) ?
    C6 C7 H7A . . 120.1 ?
    C8 C7 H7A . . 120.1 ?
    C9 C8 C7 . . 119.67(11) ?
    C9 C8 H8A . . 120.2 ?
    C7 C8 H8A . . 120.2 ?
    C8 C9 C10 . . 122.20(11) ?
    C8 C9 H9A . . 118.9 ?
    C10 C9 H9A . . 118.9 ?
    C9 C10 C5 . . 117.86(11) ?
    C9 C10 C11 . . 120.45(10) ?
    C5 C10 C11 . . 121.65(10) ?
    C10 C11 H11A . . 109.5 ?
    C10 C11 H11B . . 109.5 ?
    H11A C11 H11B . . 109.5 ?
    C10 C11 H11C . . 109.5 ?
    H11A C11 H11C . . 109.5 ?
    H11B C11 H11C . . 109.5 ?
loop_
    _geom_torsion_atom_site_label_1
    _geom_torsion_atom_site_label_2
    _geom_torsion_atom_site_label_3
    _geom_torsion_atom_site_label_4
    _geom_torsion_site_symmetry_1
    _geom_torsion_site_symmetry_2
    _geom_torsion_site_symmetry_3
    _geom_torsion_site_symmetry_4
    _geom_torsion
    _geom_torsion_publ_flag
    C5 N2 C1 C2 . . . . -164.57(9) ?
    C4 N2 C1 C2 . . . . 63.23(11) ?
    C3 N1 C2 C1 . . . . 53.08(13) ?
    N2 C1 C2 N1 . . . . -57.39(13) ?
    C2 N1 C3 C4 . . . . -53.24(12) ?
    C5 N2 C4 C3 . . . . 165.32(8) ?
    C1 N2 C4 C3 . . . . -63.38(11) ?
    N1 C3 C4 N2 . . . . 57.89(12) ?
    C4 N2 C5 C6 . . . . 22.41(12) ?
    C1 N2 C5 C6 . . . . -106.74(10) ?
    C4 N2 C5 C10 . . . . -155.10(9) ?
    C1 N2 C5 C10 . . . . 75.76(11) ?
    C10 C5 C6 C7 . . . . -1.76(15) ?
    N2 C5 C6 C7 . . . . -179.23(10) ?
    C5 C6 C7 C8 . . . . 0.65(17) ?
    C6 C7 C8 C9 . . . . 0.87(18) ?
    C7 C8 C9 C10 . . . . -1.31(18) ?
    C8 C9 C10 C5 . . . . 0.20(16) ?
    C8 C9 C10 C11 . . . . 177.96(11) ?
    C6 C5 C10 C9 . . . . 1.32(13) ?
    N2 C5 C10 C9 . . . . 178.88(9) ?
    C6 C5 C10 C11 . . . . -176.42(10) ?
    N2 C5 C10 C11 . . . . 1.14(13) ?
loop_
    _geom_hbond_atom_site_label_D
    _geom_hbond_atom_site_label_H
    _geom_hbond_atom_site_label_A
    _geom_hbond_site_symmetry_A
    _geom_hbond_distance_DH
    _geom_hbond_distance_HA
    _geom_hbond_distance_DA
    _geom_hbond_angle_DHA
    _geom_hbond_publ_flag
    N1 H1N1 Cl1 1_666 0.87 2.26 3.1155(10) 167 yes
    N1 H2N1 Cl1 4_566 0.87 2.23 3.0956(10) 177 yes
    C3 H3A Cg2 2_675 0.97 2.79 3.5342(11) 134 yes
