# Supplementary material for: 4-(o-Tol­yl)piperazin-1-ium chloride
Source: Acta Crystallogr Sect E Struct Rep Online. 2011 Oct 29;67(Pt 11):o3115. doi: 10.1107/S1600536811044394 (PMC3247500; doi:10.1107/S1600536811044394)
Supplement: Supplementary file 2 [file e-67-o3115-Isup2.hkl]

# 
# h,k,l, Fc-squared, Fo-squared, sigma(Fo-squared) and status flag 
# 
data_I
_shelx_title ' ph2 in P2(1)2(1)2(1)  RT' 
_shelx_refln_list_code          4 
_shelx_F_calc_maximum       96.94 
_exptl_crystal_F_000       456.00 
_reflns_d_resolution_high  0.6123 
 
loop_ 
 _symmetry_equiv_pos_as_xyz 
 'x, y, z' 
 '-x+1/2, -y, z+1/2' 
 '-x, y+1/2, -z+1/2' 
 'x+1/2, -y+1/2, -z' 
 
_cell_length_a     8.1572 
_cell_length_b    11.2821 
_cell_length_c    12.4256 
_cell_angle_alpha  90.000 
_cell_angle_beta   90.000 
_cell_angle_gamma  90.000 
 
_shelx_F_squared_multiplier     1.000 
 
loop_ 
 _refln_index_h 
 _refln_index_k 
 _refln_index_l 
 _refln_F_squared_calc 
 _refln_F_squared_meas 
 _refln_F_squared_sigma 
 _refln_observed_status 
   2   0   0     1745.69     1736.97     35.54 o 
   4   0   0      836.85      746.50     15.31 o 
   6   0   0      245.84      226.74      5.48 o 
   8   0   0      124.98      122.11      3.82 o 
  10   0   0        0.14        0.36      0.85 o 
   1   1   0      901.67      853.77     17.29 o 
   2   1   0      704.60      784.39     16.09 o 
   3   1   0     1803.55     1814.45     25.79 o 
   4   1   0      902.44      986.14     11.66 o 
   5   1   0      330.64      326.20      4.24 o 
   6   1   0      855.17      829.81     12.28 o 
   7   1   0      200.57      177.64      3.49 o 
   8   1   0        0.87        0.67      0.50 o 
   9   1   0       18.95       21.08      1.22 o 
  10   1   0      152.72      168.25      3.71 o 
  11   1   0        6.75        4.10      1.32 o 
  12   1   0        0.36        0.68      1.15 o 
   1   2   0     1194.77     1120.26     22.71 o 
   2   2   0       98.05       91.28      2.33 o 
   3   2   0     2385.09     2444.44     37.19 o 
   4   2   0       59.57       60.40      1.07 o 
   5   2   0      264.39      251.39      4.31 o 
   6   2   0        0.05       -0.02      0.26 o 
   7   2   0      399.97      411.74      6.35 o 
   8   2   0      128.81      116.37      2.63 o 
   9   2   0       35.35       32.92      1.45 o 
  10   2   0        0.03        0.41      0.95 o 
  11   2   0       42.45       46.14      2.74 o 
  12   2   0       11.51       10.79      1.79 o 
   1   3   0     5503.19     5518.45    112.77 o 
   2   3   0      483.36      490.42      7.24 o 
   3   3   0     2633.66     2715.37     38.68 o 
   4   3   0      264.24      281.67      4.10 o 
   5   3   0       92.07       75.39      1.36 o 
   6   3   0       57.98       63.01      1.33 o 
   7   3   0      339.28      323.40      4.52 o 
   8   3   0        0.61        1.02      0.52 o 
   9   3   0       97.02       97.20      2.50 o 
  10   3   0       31.96       34.85      2.24 o 
  11   3   0        4.44        4.60      1.33 o 
  12   3   0        0.33        1.36      1.19 o 
   1   4   0     1068.78     1142.77     16.39 o 
   2   4   0       77.74       85.73      1.92 o 
   3   4   0       17.98       14.81      0.77 o 
   4   4   0      877.48      908.51     10.88 o 
   5   4   0      440.19      426.10      5.48 o 
   6   4   0      411.19      376.80      5.04 o 
   7   4   0      221.65      231.21      3.49 o 
   8   4   0      112.94      121.59      2.31 o 
   9   4   0       71.72       67.56      2.89 o 
  10   4   0       36.20       35.46      2.24 o 
  11   4   0       44.96       56.98      3.03 o 
  12   4   0       60.58       69.06      3.57 o 
  13   4   0        3.29        2.69      1.32 o 
   1   5   0      301.16      345.58      5.32 o 
   2   5   0     2263.62     2291.64     26.56 o 
   3   5   0      287.29      355.10      4.53 o 
   4   5   0      144.81      151.73      2.23 o 
   5   5   0      119.57      128.54      2.48 o 
   6   5   0      137.64      141.27      2.34 o 
   7   5   0       18.10       16.57      0.85 o 
   8   5   0        0.51        0.54      0.53 o 
   9   5   0       29.80       32.28      2.12 o 
  10   5   0        7.79        5.45      1.22 o 
  11   5   0        6.73        9.04      1.56 o 
  12   5   0        0.03       -0.27      1.10 o 
   0   6   0      564.24      551.00     11.59 o 
   1   6   0       23.87       37.38      0.82 o 
   2   6   0       37.62       37.18      0.91 o 
   3   6   0       86.89       88.65      1.52 o 
   4   6   0      952.46      904.73      9.47 o 
   5   6   0      856.89      828.90     12.79 o 
   6   6   0       27.22       27.29      1.16 o 
   7   6   0        0.01       -0.19      0.45 o 
   8   6   0       65.30       72.17      2.84 o 
   9   6   0       18.91       20.17      1.72 o 
  10   6   0        0.58        0.86      0.93 o 
  11   6   0        2.30        3.73      1.29 o 
  12   6   0        5.00        4.93      1.42 o 
   1   7   0      402.08      376.83      4.85 o 
   2   7   0        0.93        1.82      0.39 o 
   3   7   0      308.45      299.61      4.05 o 
   4   7   0       10.06       11.56      0.63 o 
   5   7   0      155.06      158.04      3.14 o 
   6   7   0      149.40      141.98      4.09 o 
   7   7   0       12.82       13.08      1.29 o 
   8   7   0       23.42       24.21      1.76 o 
   9   7   0      125.39      132.64      4.44 o 
  10   7   0       49.39       47.14      2.67 o 
  11   7   0       46.71       43.36      2.73 o 
  12   7   0        0.11       -0.75      1.02 o 
   0   8   0       51.04       55.70      1.99 o 
   1   8   0      287.51      286.76      4.74 o 
   2   8   0        0.17        0.44      0.61 o 
   3   8   0      206.18      206.28      5.15 o 
   4   8   0      216.53      218.16      3.91 o 
   5   8   0      149.51      157.22      4.34 o 
   6   8   0        0.04        0.45      0.57 o 
   7   8   0      121.89      116.51      3.79 o 
   8   8   0        2.89        1.20      0.82 o 
   9   8   0       24.70       27.47      2.06 o 
  10   8   0        8.65        8.54      1.46 o 
  11   8   0       23.17       24.85      2.37 o 
  12   8   0        2.50        3.86      1.39 o 
   1   9   0      119.02      109.35      2.33 o 
   2   9   0       56.65       48.65      1.44 o 
   3   9   0      268.82      264.99      4.59 o 
   4   9   0      175.86      170.79      3.33 o 
   5   9   0        0.07       -0.08      0.60 o 
   6   9   0       39.87       44.12      2.15 o 
   7   9   0       24.18       27.68      1.82 o 
   8   9   0        9.75        7.44      1.29 o 
   9   9   0       13.16       13.98      1.68 o 
  10   9   0        3.88        3.13      1.22 o 
  11   9   0        0.12        0.99      1.17 o 
   0  10   0      337.12      317.47      7.63 o 
   1  10   0       27.21       29.21      1.18 o 
   2  10   0      239.60      238.76      4.32 o 
   3  10   0       47.57       45.82      2.16 o 
   4  10   0       81.20       81.03      2.48 o 
   5  10   0       36.80       38.66      2.02 o 
   6  10   0        0.28       -0.52      0.65 o 
   7  10   0        0.90       -0.12      0.79 o 
   8  10   0       39.81       38.40      2.31 o 
   9  10   0        1.34        1.86      1.07 o 
  10  10   0        0.10        0.46      1.09 o 
  11  10   0        1.03        0.57      1.13 o 
   1  11   0        6.48        4.94      0.68 o 
   2  11   0      173.11      180.81      6.54 o 
   3  11   0      176.47      171.83      3.52 o 
   4  11   0       48.92       48.58      2.34 o 
   5  11   0        3.13        2.71      0.89 o 
   6  11   0       71.82       65.87      2.85 o 
   7  11   0        2.01        3.84      1.08 o 
   8  11   0        0.05        0.53      0.88 o 
   9  11   0        5.69        5.55      1.32 o 
  10  11   0       26.37       28.75      2.41 o 
   0  12   0        5.96        3.70      0.97 o 
   1  12   0       60.15       59.32      1.89 o 
   2  12   0        2.79        2.14      1.27 o 
   3  12   0       14.67       17.70      1.62 o 
   4  12   0       52.48       45.83      2.36 o 
   5  12   0        2.22        1.33      0.90 o 
   6  12   0        9.39        9.40      1.37 o 
   7  12   0       11.34       12.61      1.56 o 
   8  12   0       13.38       17.20      1.90 o 
   9  12   0        0.42        0.60      0.99 o 
  10  12   0        4.21        1.43      1.23 o 
   1  13   0        5.07        6.82      0.86 o 
   2  13   0        8.54       10.04      1.74 o 
   3  13   0        8.73        7.31      0.92 o 
   4  13   0        2.07        2.85      0.97 o 
   5  13   0       39.85       43.04      2.48 o 
   6  13   0        6.44        7.27      1.35 o 
   7  13   0       10.75       12.82      1.67 o 
   8  13   0        8.21        8.27      1.52 o 
   9  13   0        7.42        8.51      1.61 o 
   0  14   0       22.82       25.48      2.03 o 
   1  14   0       22.22       20.30      1.36 o 
   2  14   0       10.20       12.23      1.15 o 
   3  14   0        1.10        1.08      1.00 o 
   4  14   0       39.82       41.50      2.49 o 
   5  14   0        3.71        3.28      1.11 o 
   6  14   0        7.62        5.29      1.27 o 
   7  14   0        2.35        1.10      1.12 o 
   8  14   0        0.96       -0.79      1.05 o 
   1  15   0        6.23        6.52      1.67 o 
   2  15   0       22.54       21.11      2.07 o 
   3  15   0        1.66        1.93      1.06 o 
   4  15   0        0.95       -0.35      0.94 o 
   5  15   0       17.26       19.03      2.02 o 
   6  15   0        7.65        8.85      1.66 o 
   7  15   0        0.90       -0.50      1.05 o 
   0  16   0        0.01       -0.77      1.00 o 
   1  16   0        0.01       -0.69      0.69 o 
   2  16   0        7.23        7.67      1.52 o 
   3  16   0        2.98        1.81      1.16 o 
   4  16   0        7.42        7.63      1.53 o 
   5  16   0        1.25        2.49      1.28 o 
   6  16   0        2.14        1.19      1.22 o 
   1  17   0        7.67        8.32      1.66 o 
   2  17   0        0.58        0.19      1.18 o 
   3  17   0        4.49        6.46      1.53 o 
   4  17   0        0.63        0.26      1.10 o 
   5  17   0        3.48        3.05      1.36 o 
   1  18   0        0.32       -0.36      1.25 o 
   2  18   0        4.00        6.45      1.64 o 
   2   0   1     3633.40     3663.54     74.46 o 
   3   0   1      245.38      243.65      3.74 o 
   4   0   1        0.54        0.18      0.15 o 
   5   0   1      353.29      358.03      5.56 o 
   6   0   1      753.31      705.40     16.58 o 
   7   0   1       18.75       21.91      3.48 o 
   8   0   1       34.13       31.18      1.31 o 
   9   0   1        1.45        0.75      0.56 o 
  10   0   1        7.63        8.20      0.94 o 
  11   0   1        1.17       -0.13      0.94 o 
  12   0   1        1.28        0.64      1.09 o 
 -11   1   1       24.53       25.08      1.51 o 
 -10   1   1       39.02       41.74      2.52 o 
  -9   1   1       39.42       41.66      1.80 o 
  -8   1   1      237.36      229.20      4.36 o 
  -7   1   1       87.92       88.55      2.66 o 
  -6   1   1       59.32       57.62      1.87 o 
  -5   1   1       71.94       63.87      1.36 o 
  -4   1   1      508.12      519.77      6.40 o 
  -3   1   1      558.34      577.94      8.49 o 
  -2   1   1      523.72      532.52     11.06 o 
  -1   1   1     1559.73     1420.18     29.27 o 
   0   1   1       31.72       25.54      0.89 o 
   2   1   1      536.17      534.98     11.14 o 
   3   1   1      548.48      579.59     12.26 o 
   4   1   1      511.49      532.34      6.43 o 
   5   1   1       74.55       63.08      1.41 o 
   6   1   1       56.97       58.72      1.47 o 
   7   1   1       91.57       89.58      2.05 o 
   8   1   1      237.02      234.59      4.30 o 
   9   1   1       38.79       37.38      2.17 o 
  10   1   1       38.90       42.00      1.73 o 
  11   1   1       25.22       21.99      2.11 o 
  12   1   1       16.86       17.18      2.03 o 
 -11   2   1       54.54       55.09      3.75 o 
 -10   2   1        5.10        6.18      2.05 o 
  -9   2   1       69.45       70.88      2.93 o 
  -8   2   1       12.51       17.55      1.88 o 
  -7   2   1      130.98      130.42      2.26 o 
  -6   2   1       52.69       53.92      1.19 o 
  -5   2   1       80.67       76.68      1.44 o 
  -4   2   1      350.88      360.41      5.41 o 
  -3   2   1      345.92      324.21      6.53 o 
  -1   2   1     2103.64     2194.69     45.66 o 
   0   2   1     3121.08     3161.16     64.06 o 
   1   2   1     2151.06     2233.06     32.13 o 
   2   2   1      170.88      178.84      4.09 o 
   4   2   1      369.08      371.63      4.61 o 
   5   2   1       79.83       77.35      1.37 o 
   6   2   1       51.99       54.27      2.23 o 
   7   2   1      138.81      138.78      2.75 o 
   8   2   1       12.71       12.98      0.95 o 
   9   2   1       68.05       69.93      3.71 o 
  10   2   1        5.51        5.18      1.14 o 
  11   2   1       54.07       56.81      2.94 o 
  12   2   1       12.74       14.22      1.88 o 
  13   2   1        3.74        3.26      1.46 o 
 -12   3   1        1.55        1.61      1.22 o 
 -11   3   1        4.55        5.69      1.38 o 
 -10   3   1       30.66       28.92      1.53 o 
  -9   3   1       19.65       19.56      1.25 o 
  -8   3   1      153.99      140.65      2.51 o 
  -7   3   1      202.96      197.36      6.75 o 
  -6   3   1      282.63      266.14      3.66 o 
  -5   3   1      524.75      501.54      8.36 o 
  -4   3   1       40.19       36.53      0.81 o 
  -3   3   1     1577.61     1671.39     19.36 o 
  -2   3   1      797.47      852.29     17.68 o 
  -1   3   1     2219.15     2380.28     48.73 o 
   0   3   1     2459.49     2474.70     50.38 o 
   1   3   1     2233.03     2386.76     34.30 o 
   2   3   1      782.78      855.82     17.65 o 
   3   3   1     1554.46     1636.19     33.91 o 
   4   3   1       40.84       37.97      1.05 o 
   5   3   1      524.58      504.83      6.83 o 
   6   3   1      267.42      251.23      3.61 o 
   7   3   1      214.43      210.09      3.16 o 
   8   3   1      154.61      145.04      6.03 o 
   9   3   1       18.84       21.43      1.73 o 
  10   3   1       31.46       29.77      2.07 o 
  11   3   1        3.84        2.17      1.15 o 
  12   3   1        1.48        2.21      1.20 o 
  13   3   1        1.45        2.91      1.36 o 
 -12   4   1        2.74        4.36      1.45 o 
 -11   4   1       26.95       27.30      2.44 o 
 -10   4   1        9.84       11.19      1.55 o 
  -9   4   1      134.04      129.70      5.59 o 
  -8   4   1       40.14       38.76      1.23 o 
  -7   4   1      327.62      318.88      4.51 o 
  -6   4   1      775.66      756.42      9.38 o 
  -5   4   1      106.48      110.07      1.64 o 
  -4   4   1      138.49      128.20      1.97 o 
  -3   4   1       46.00       47.65      0.79 o 
  -2   4   1      340.72      344.80      5.24 o 
  -1   4   1      203.43      216.11      2.78 o 
   0   4   1      313.72      321.53      4.87 o 
   1   4   1      189.60      203.77      4.71 o 
   2   4   1      357.65      348.01      7.63 o 
   3   4   1       39.70       41.95      1.61 o 
   4   4   1      142.95      133.92      3.62 o 
   5   4   1      104.39      109.00      2.29 o 
   6   4   1      770.71      753.51      9.36 o 
   7   4   1      328.73      320.34      4.50 o 
   8   4   1       37.57       36.17      3.34 o 
   9   4   1      132.75      132.82      4.20 o 
  10   4   1        9.83       10.69      1.46 o 
  11   4   1       26.65       29.34      2.22 o 
  12   4   1        3.09        1.80      1.28 o 
 -12   5   1       24.63       29.53      2.50 o 
 -11   5   1        1.75        1.13      1.12 o 
 -10   5   1        1.35        1.55      1.00 o 
  -9   5   1       12.52       11.23      1.06 o 
  -8   5   1       89.32       90.72      2.09 o 
  -7   5   1      148.46      140.08      4.43 o 
  -6   5   1      154.70      149.35      2.44 o 
  -5   5   1        9.80       10.89      0.52 o 
  -4   5   1      122.63      122.55      2.24 o 
  -3   5   1      270.17      248.58      4.12 o 
  -2   5   1      169.26      181.39      2.50 o 
  -1   5   1      856.55      907.12     10.71 o 
   0   5   1     1104.44     1076.95     21.72 o 
   1   5   1      857.79      898.53     10.75 o 
   2   5   1      168.77      181.23      3.25 o 
   3   5   1      268.32      252.13      5.96 o 
   4   5   1      126.36      129.04      3.61 o 
   5   5   1       11.92       14.06      1.10 o 
   6   5   1      155.39      147.66      2.96 o 
   7   5   1      146.98      138.49      2.97 o 
   8   5   1       89.49       91.23      3.15 o 
   9   5   1       13.52       11.60      1.37 o 
  10   5   1        1.38        1.60      0.97 o 
  11   5   1        2.11        1.92      1.15 o 
  12   5   1       24.43       24.78      2.43 o 
 -12   6   1        7.45        9.37      1.75 o 
 -11   6   1       35.50       38.90      2.64 o 
 -10   6   1       32.57       34.91      2.35 o 
  -9   6   1       74.59       82.69      3.31 o 
  -8   6   1       10.31        8.72      0.92 o 
  -7   6   1       44.94       41.18      2.05 o 
  -6   6   1       46.76       48.31      1.25 o 
  -5   6   1       39.41       40.62      0.92 o 
  -4   6   1      158.38      161.42      2.46 o 
  -3   6   1       58.57       68.93      1.29 o 
  -2   6   1      277.93      278.11      3.75 o 
  -1   6   1      467.81      474.55      5.99 o 
   0   6   1     1176.16     1252.37     14.75 o 
   1   6   1      473.22      489.06      4.66 o 
   2   6   1      290.48      290.04      3.78 o 
   3   6   1       53.49       66.37      1.58 o 
   4   6   1      163.02      163.82      3.08 o 
   5   6   1       35.86       36.72      1.23 o 
   6   6   1       48.02       49.87      1.98 o 
   7   6   1       43.77       39.64      1.91 o 
   8   6   1       10.02        9.40      1.18 o 
   9   6   1       76.56       77.47      3.14 o 
  10   6   1       33.39       31.07      2.16 o 
  11   6   1       35.37       38.95      2.61 o 
  12   6   1        7.17        7.45      1.61 o 
 -12   7   1        0.80        0.99      1.23 o 
 -11   7   1        0.82       -0.97      1.10 o 
 -10   7   1       21.41       22.82      2.15 o 
  -9   7   1       32.09       37.06      2.28 o 
  -8   7   1       23.31       23.23      1.82 o 
  -7   7   1       40.49       41.28      2.15 o 
  -6   7   1      169.31      159.61      3.33 o 
  -5   7   1       53.04       50.09      1.25 o 
  -4   7   1      290.76      285.93      4.14 o 
  -3   7   1      879.79      856.32     10.56 o 
  -2   7   1      109.81      109.04      1.78 o 
  -1   7   1      155.70      163.13      2.94 o 
   0   7   1      171.47      188.79      2.68 o 
   1   7   1      159.79      170.37      2.13 o 
   2   7   1      101.54      102.70      2.17 o 
   3   7   1      890.26      905.75     18.73 o 
   4   7   1      282.88      287.88      6.86 o 
   5   7   1       49.41       47.27      1.95 o 
   6   7   1      174.87      163.07      4.40 o 
   7   7   1       40.51       39.86      2.00 o 
   8   7   1       23.42       28.52      1.79 o 
   9   7   1       32.46       33.33      2.11 o 
  10   7   1       20.41       22.39      2.05 o 
  11   7   1        0.65        0.52      1.00 o 
  12   7   1        0.92        0.53      1.09 o 
 -11   8   1        9.98        8.88      1.67 o 
 -10   8   1        0.65        0.84      1.02 o 
  -9   8   1        3.02        4.19      1.17 o 
  -8   8   1        8.85        5.99      1.22 o 
  -7   8   1       48.92       50.21      2.35 o 
  -6   8   1       59.93       55.90      2.41 o 
  -5   8   1      260.88      253.00      4.72 o 
  -4   8   1      147.29      149.07      2.92 o 
  -3   8   1      414.50      407.36      6.55 o 
  -2   8   1       53.89       49.83      2.01 o 
  -1   8   1      183.45      193.67      3.43 o 
   0   8   1      453.59      469.92      7.30 o 
   1   8   1      186.53      191.59      3.40 o 
   2   8   1       53.13       54.98      1.43 o 
   3   8   1      418.57      413.71      6.53 o 
   4   8   1      142.23      140.72      2.82 o 
   5   8   1      266.35      267.11      6.33 o 
   6   8   1       59.52       59.66      2.37 o 
   7   8   1       47.88       47.38      2.18 o 
   8   8   1        8.37        9.45      1.28 o 
   9   8   1        3.51        2.80      1.05 o 
  10   8   1        0.56        0.58      0.99 o 
  11   8   1        9.79        7.88      1.58 o 
 -11   9   1       16.77       14.93      2.01 o 
 -10   9   1        3.25        1.87      1.15 o 
  -9   9   1       17.62       19.54      1.97 o 
  -8   9   1       40.47       39.64      2.35 o 
  -7   9   1       43.55       46.02      2.33 o 
  -6   9   1       64.24       55.04      2.45 o 
  -5   9   1      115.41      108.95      3.50 o 
  -4   9   1       27.08       25.35      1.18 o 
  -3   9   1      236.33      238.88      4.28 o 
  -2   9   1       57.14       54.58      1.53 o 
  -1   9   1       36.12       35.94      1.18 o 
   0   9   1      341.27      340.48      5.60 o 
   1   9   1       36.14       37.10      1.77 o 
   2   9   1       53.09       51.55      1.48 o 
   3   9   1      244.74      241.58      5.51 o 
   4   9   1       27.81       28.00      1.60 o 
   5   9   1      114.19      105.89      3.33 o 
   6   9   1       63.71       55.04      2.31 o 
   7   9   1       43.52       39.26      2.09 o 
   8   9   1       39.80       42.48      2.25 o 
   9   9   1       17.54       15.80      1.72 o 
  10   9   1        3.53        3.13      1.12 o 
  11   9   1       16.82       19.93      2.13 o 
 -11  10   1        6.81        6.28      1.59 o 
 -10  10   1       17.76       16.85      2.03 o 
  -9  10   1        7.06        9.48      1.54 o 
  -8  10   1       12.17       10.25      1.52 o 
  -7  10   1       58.97       53.48      2.61 o 
  -6  10   1       61.28       57.49      2.61 o 
  -5  10   1        7.14        5.02      0.99 o 
  -4  10   1       24.36       22.13      1.85 o 
  -3  10   1       85.81       84.63      3.03 o 
  -2  10   1      168.51      172.54      3.36 o 
  -1  10   1       62.70       62.77      1.76 o 
   0  10   1       13.30       13.54      0.89 o 
   1  10   1       63.77       66.71      1.79 o 
   2  10   1      161.22      162.70      3.26 o 
   3  10   1       81.55       84.43      2.92 o 
   4  10   1       24.78       23.60      1.59 o 
   5  10   1        6.57        4.33      0.90 o 
   6  10   1       59.53       57.11      2.47 o 
   7  10   1       59.24       51.52      2.50 o 
   8  10   1       12.34       12.96      1.54 o 
   9  10   1        6.88        7.03      1.37 o 
  10  10   1       17.78       19.33      2.02 o 
  11  10   1        6.46        9.45      1.63 o 
 -10  11   1        0.75       -0.36      1.01 o 
  -9  11   1        5.65        7.44      1.43 o 
  -8  11   1       12.46       13.45      1.68 o 
  -7  11   1        8.68        8.92      1.39 o 
  -6  11   1        0.67        0.37      0.79 o 
  -5  11   1       32.91       31.96      1.96 o 
  -4  11   1      207.13      210.55      5.63 o 
  -3  11   1      205.44      201.74      3.99 o 
  -2  11   1      145.38      145.67      3.13 o 
  -1  11   1       14.07       15.48      2.00 o 
   0  11   1       15.89       17.05      0.99 o 
   1  11   1       15.22       15.82      1.02 o 
   2  11   1      147.10      148.60      3.14 o 
   3  11   1      205.28      205.93      4.94 o 
   4  11   1      208.91      200.06      5.56 o 
   5  11   1       31.98       30.12      1.91 o 
   6  11   1        0.68       -0.04      0.72 o 
   7  11   1        8.37        8.70      1.29 o 
   8  11   1       13.10       14.23      1.66 o 
   9  11   1        5.12        4.01      1.24 o 
  10  11   1        0.85        3.03      1.22 o 
 -10  12   1        4.62        4.40      1.45 o 
  -9  12   1        2.14        3.02      1.25 o 
  -8  12   1       17.43       18.42      1.99 o 
  -7  12   1       11.91       11.35      1.54 o 
  -6  12   1        1.20        2.64      1.02 o 
  -5  12   1       31.63       36.13      2.21 o 
  -4  12   1       80.19       79.67      3.55 o 
  -3  12   1        0.65        0.58      0.66 o 
  -2  12   1       97.20       93.92      4.73 o 
  -1  12   1      139.39      137.39      3.11 o 
   0  12   1       69.42       69.81      2.03 o 
   1  12   1      141.99      142.00      3.13 o 
   2  12   1       95.33       89.12      2.38 o 
   3  12   1        1.07        0.57      0.80 o 
   4  12   1       81.27       77.01      3.07 o 
   5  12   1       33.36       36.37      2.14 o 
   6  12   1        1.10        0.94      0.85 o 
   7  12   1       12.18       10.10      1.45 o 
   8  12   1       17.60       18.20      1.90 o 
   9  12   1        2.20        2.68      1.16 o 
  10  12   1        4.88        4.02      1.39 o 
  -9  13   1       23.47       25.15      2.42 o 
  -8  13   1        8.44        9.76      1.65 o 
  -7  13   1        9.89        8.33      1.46 o 
  -6  13   1       16.47       14.13      1.76 o 
  -5  13   1        8.27        8.98      1.43 o 
  -4  13   1        1.27       -0.44      0.79 o 
  -3  13   1        4.24        4.08      0.76 o 
  -2  13   1       70.18       67.65      2.11 o 
  -1  13   1       27.79       32.74      2.00 o 
   0  13   1        0.18        0.87      0.60 o 
   1  13   1       27.74       31.44      4.13 o 
   2  13   1       67.46       64.62      2.94 o 
   3  13   1        4.06        3.49      1.01 o 
   4  13   1        1.30        2.12      0.93 o 
   5  13   1        8.95       13.47      1.57 o 
   6  13   1       16.26       16.84      1.78 o 
   7  13   1       10.01        8.44      1.46 o 
   8  13   1        8.49       10.65      1.62 o 
   9  13   1       22.64       21.71      2.20 o 
  -8  14   1        8.55        8.72      1.69 o 
  -7  14   1       10.95       10.62      1.74 o 
  -6  14   1       13.56       13.57      1.77 o 
  -5  14   1       13.66       12.92      1.74 o 
  -4  14   1       18.51       17.93      1.92 o 
  -3  14   1       22.88       25.97      1.52 o 
  -2  14   1       75.35       81.05      2.46 o 
  -1  14   1       20.48       18.24      1.31 o 
   0  14   1       30.99       31.82      1.56 o 
   1  14   1       21.77       21.85      1.92 o 
   2  14   1       74.42       78.03      3.35 o 
   3  14   1       22.97       24.66      1.97 o 
   4  14   1       17.85       17.06      1.84 o 
   5  14   1       14.14       14.14      1.68 o 
   6  14   1       12.89       15.11      1.77 o 
   7  14   1       11.28       11.70      1.67 o 
   8  14   1        8.48        8.98      1.60 o 
  -7  15   1        4.97        4.93      1.43 o 
  -6  15   1        0.83        2.68      1.20 o 
  -5  15   1        5.62        5.85      1.45 o 
  -4  15   1       24.18       26.47      2.22 o 
  -3  15   1        1.65       -0.31      0.95 o 
  -2  15   1       21.22       22.00      1.52 o 
  -1  15   1       32.65       35.17      1.68 o 
   0  15   1       30.06       29.29      2.52 o 
   1  15   1       33.05       33.16      1.69 o 
   2  15   1       21.52       20.36      2.04 o 
   3  15   1        1.94        1.50      1.02 o 
   4  15   1       23.54       21.96      2.13 o 
   5  15   1        5.40        6.32      1.34 o 
   6  15   1        0.82        1.21      1.09 o 
   7  15   1        4.86        4.29      1.32 o 
  -6  16   1        3.57        2.07      1.32 o 
  -5  16   1        5.43        5.77      1.51 o 
  -4  16   1        2.41        0.64      1.14 o 
  -3  16   1       11.75       10.36      1.70 o 
  -2  16   1        6.58        5.53      0.99 o 
  -1  16   1        1.25        1.84      1.21 o 
   0  16   1        2.69        3.05      0.89 o 
   1  16   1        1.17        1.53      1.16 o 
   2  16   1        6.50        6.88      1.46 o 
   3  16   1       12.12       11.75      1.79 o 
   4  16   1        2.43        2.76      1.20 o 
   5  16   1        5.40        3.65      1.29 o 
   6  16   1        3.44        2.90      1.34 o 
  -5  17   1        0.04        1.04      1.25 o 
  -4  17   1        1.51        3.27      1.35 o 
  -3  17   1        2.64        0.78      1.19 o 
  -2  17   1       26.13       26.81      2.61 o 
  -1  17   1       26.65       26.65      2.32 o 
   0  17   1        3.38        2.45      1.31 o 
   1  17   1       27.00       26.10      2.49 o 
   2  17   1       25.64       26.44      2.51 o 
   3  17   1        2.70        2.60      1.25 o 
   4  17   1        1.61        1.83      1.20 o 
   5  17   1        0.04       -0.07      1.05 o 
   0  18   1        0.07       -0.38      1.21 o 
   1  18   1        0.15        1.80      1.28 o 
   2  18   1        1.10       -0.01      1.18 o 
   3   0   2      225.20      192.15      4.34 o 
   4   0   2       25.36       24.98      0.61 o 
   5   0   2      105.68      110.36      1.73 o 
   6   0   2       14.39       14.11      0.79 o 
   7   0   2        7.82        9.24      0.71 o 
   8   0   2       30.80       33.66      1.36 o 
   9   0   2       96.57       94.69      3.21 o 
  10   0   2        1.39        1.20      0.91 o 
  11   0   2       44.23       48.86      2.73 o 
  12   0   2        0.00       -0.90      0.90 o 
  13   0   2        8.66        8.95      1.77 o 
 -12   1   2       15.41       13.29      1.90 o 
 -11   1   2       36.85       40.08      2.58 o 
 -10   1   2        0.12        0.40      0.62 o 
  -9   1   2       47.18       49.11      2.34 o 
  -8   1   2      483.73      472.65     10.50 o 
  -7   1   2       79.64       74.03      1.53 o 
  -6   1   2       14.33       15.00      0.65 o 
  -5   1   2       72.04       61.49      1.78 o 
  -4   1   2      946.33      981.66     11.66 o 
  -3   1   2     1361.23     1420.72     20.25 o 
  -2   1   2      188.36      189.16      4.18 o 
  -1   1   2     3159.89     3288.22     66.24 o 
   0   1   2      998.58      965.44     13.81 o 
   1   1   2     3105.04     3149.32     64.41 o 
   4   1   2      957.41     1003.27     20.22 o 
   5   1   2       67.37       53.80      1.30 o 
   6   1   2       14.38       14.70      0.79 o 
   7   1   2       84.16       79.43      1.87 o 
   8   1   2      485.18      466.82      8.82 o 
   9   1   2       47.49       49.60      1.70 o 
  10   1   2        0.08       -0.22      0.80 o 
  11   1   2       36.38       42.90      2.57 o 
  12   1   2       15.16       17.34      1.97 o 
  13   1   2        7.71        9.73      1.84 o 
 -11   2   2        1.18        0.15      1.02 o 
 -10   2   2       28.40       27.14      1.48 o 
  -9   2   2       15.26       13.87      1.06 o 
  -8   2   2       16.36       14.09      0.82 o 
  -7   2   2      344.51      316.46      4.41 o 
  -6   2   2     1041.63      985.78     11.95 o 
  -5   2   2       61.68       64.93      1.23 o 
  -4   2   2       38.42       46.81      0.93 o 
  -3   2   2      603.63      640.25      7.58 o 
  -2   2   2     3575.12     3574.01     74.57 o 
  -1   2   2     1841.53     1815.68     37.34 o 
   0   2   2     5909.15     5838.06     83.74 o 
   1   2   2     1869.31     1844.30     26.25 o 
   2   2   2     3597.20     3652.05     74.12 o 
   3   2   2      612.09      617.93     10.10 o 
   4   2   2       38.45       47.64      1.76 o 
   5   2   2       61.52       65.57      1.60 o 
   6   2   2     1029.96      989.82     14.49 o 
   7   2   2      338.79      317.59      5.33 o 
   8   2   2       16.83       13.58      0.96 o 
   9   2   2       16.24       15.51      1.48 o 
  10   2   2       29.35       30.70      2.03 o 
  11   2   2        1.02        1.07      0.96 o 
  12   2   2        7.56        7.79      1.58 o 
  13   2   2        0.04       -0.93      1.09 o 
 -11   3   2        8.90        7.75      1.09 o 
 -10   3   2        5.48        6.26      0.92 o 
  -9   3   2       82.12       82.26      3.47 o 
  -8   3   2      186.89      176.30      2.93 o 
  -7   3   2        2.93        3.09      0.45 o 
  -6   3   2      194.18      191.28      2.86 o 
  -5   3   2       35.63       36.56      0.78 o 
  -4   3   2     1480.00     1511.93     17.34 o 
  -3   3   2      227.01      262.40      2.93 o 
  -2   3   2      501.82      526.57     11.30 o 
   0   3   2     5432.34     5382.08    106.03 o 
   1   3   2      476.63      484.18      7.14 o 
   2   3   2      498.49      535.31      8.00 o 
   3   3   2      224.65      258.32      4.04 o 
   4   3   2     1486.62     1481.83     21.53 o 
   5   3   2       38.37       38.87      1.17 o 
   6   3   2      193.32      189.79      3.51 o 
   7   3   2        2.46        1.70      0.49 o 
   8   3   2      181.08      174.96      4.81 o 
   9   3   2       80.42       85.10      3.10 o 
  10   3   2        5.58        6.63      1.23 o 
  11   3   2        9.13       10.16      1.55 o 
  12   3   2       16.16       13.30      1.91 o 
  13   3   2        1.44        1.15      1.21 o 
 -11   4   2       59.05       64.07      3.28 o 
 -10   4   2       73.25       83.84      2.49 o 
  -9   4   2       39.21       42.78      1.80 o 
  -8   4   2       29.72       32.55      1.13 o 
  -7   4   2       11.40       11.71      0.72 o 
  -6   4   2      254.31      260.79      4.04 o 
  -5   4   2      503.53      485.64      6.22 o 
  -4   4   2       14.90       17.38      0.51 o 
  -3   4   2      233.92      243.51      3.23 o 
  -2   4   2      530.19      552.92      6.62 o 
  -1   4   2      307.04      302.95      4.68 o 
   0   4   2      504.60      512.25     11.45 o 
   1   4   2      302.36      306.35      6.48 o 
   2   4   2      502.61      533.08      6.55 o 
   3   4   2      240.95      249.50      3.25 o 
   4   4   2       14.03       15.77      1.06 o 
   5   4   2      511.70      497.61      7.92 o 
   6   4   2      259.70      262.25      6.11 o 
   7   4   2       13.67       11.39      0.89 o 
   8   4   2       30.84       34.61      1.86 o 
   9   4   2       39.46       39.18      2.12 o 
  10   4   2       73.02       73.05      3.21 o 
  11   4   2       59.62       64.50      3.11 o 
  12   4   2        9.88        7.76      1.53 o 
 -11   5   2        3.75        2.58      1.26 o 
 -10   5   2       10.04        9.37      1.57 o 
  -9   5   2       50.42       52.65      1.56 o 
  -8   5   2       26.21       27.83      1.32 o 
  -7   5   2       72.09       77.26      1.69 o 
  -6   5   2       75.17       78.83      1.63 o 
  -5   5   2      127.84      117.16      1.72 o 
  -4   5   2       70.16       69.27      1.15 o 
  -3   5   2     1252.06     1295.34     13.30 o 
  -2   5   2      127.61      138.88      2.56 o 
  -1   5   2     1233.16     1283.21     15.06 o 
   0   5   2      299.87      339.16      4.30 o 
   1   5   2     1237.07     1280.66     15.05 o 
   2   5   2      128.64      141.65      1.72 o 
   3   5   2     1253.16     1313.43     15.45 o 
   4   5   2       71.06       74.46      2.49 o 
   5   5   2      124.16      119.84      3.64 o 
   6   5   2       78.10       81.52      1.94 o 
   7   5   2       70.20       72.25      2.61 o 
   8   5   2       25.89       31.21      1.79 o 
   9   5   2       52.34       53.53      2.47 o 
  10   5   2        9.91       11.04      1.47 o 
  11   5   2        3.84        3.27      1.14 o 
  12   5   2        4.44        4.79      1.35 o 
 -11   6   2       15.38       17.69      2.09 o 
 -10   6   2       36.55       37.97      2.50 o 
  -9   6   2       14.64       11.51      1.43 o 
  -8   6   2       21.07       22.83      1.26 o 
  -7   6   2      106.37      105.52      2.94 o 
  -6   6   2      227.87      217.47      3.32 o 
  -5   6   2      464.56      436.86      4.95 o 
  -4   6   2       89.91       91.91      1.63 o 
  -3   6   2      651.13      652.27      8.15 o 
  -2   6   2        7.58        6.03      0.40 o 
  -1   6   2      121.78      119.12      1.83 o 
   0   6   2        0.50        0.24      0.16 o 
   1   6   2      120.62      117.16      1.82 o 
   2   6   2        6.13        4.11      0.28 o 
   3   6   2      648.19      672.16      9.24 o 
   4   6   2       92.12       90.74      2.98 o 
   5   6   2      459.20      420.28      9.39 o 
   6   6   2      228.33      218.50      5.39 o 
   7   6   2      104.86      109.08      3.32 o 
   8   6   2       20.98       21.64      1.61 o 
   9   6   2       14.11       11.67      1.40 o 
  10   6   2       35.61       38.01      2.37 o 
  11   6   2       15.59       13.72      1.76 o 
  12   6   2        2.29        2.04      1.24 o 
 -12   7   2       10.53        7.54      1.71 o 
 -11   7   2        5.05        5.30      1.44 o 
 -10   7   2        9.81       10.41      1.60 o 
  -9   7   2       10.61       11.32      1.49 o 
  -8   7   2      139.00      132.20      4.42 o 
  -7   7   2       18.53       17.83      1.12 o 
  -6   7   2       71.59       62.99      1.86 o 
  -5   7   2      266.99      251.95      3.18 o 
  -4   7   2      136.85      127.54      1.86 o 
  -3   7   2       95.66       98.21      1.78 o 
  -2   7   2       66.16       68.71      1.33 o 
  -1   7   2      157.36      167.55      2.50 o 
   0   7   2       74.73       51.89      1.42 o 
   1   7   2      159.14      173.43      2.53 o 
   2   7   2       64.94       67.46      1.88 o 
   3   7   2       93.89       94.86      2.90 o 
   5   7   2      265.50      245.91      5.91 o 
   6   7   2       70.62       62.70      2.30 o 
   7   7   2       18.90       18.48      1.40 o 
   8   7   2      138.01      145.55      4.30 o 
   9   7   2       10.23        9.03      1.30 o 
  10   7   2        9.66        9.21      1.40 o 
  11   7   2        4.72        4.28      1.22 o 
  12   7   2       10.57       11.81      1.80 o 
 -11   8   2        1.03       -0.65      1.06 o 
 -10   8   2       18.73       18.07      2.01 o 
  -9   8   2        1.95        1.87      1.05 o 
  -8   8   2       18.23       18.46      1.78 o 
  -7   8   2       16.85       16.89      1.62 o 
  -6   8   2       50.65       52.03      2.39 o 
  -5   8   2       61.45       55.37      1.40 o 
  -4   8   2      159.37      159.33      2.60 o 
  -3   8   2       10.99       13.07      0.68 o 
  -2   8   2     1013.87     1006.79     15.90 o 
  -1   8   2      156.99      162.04      2.50 o 
   0   8   2       30.28       27.68      1.00 o 
   2   8   2     1000.08     1020.20     21.12 o 
   3   8   2       11.33       13.64      1.17 o 
   4   8   2      158.36      152.92      4.07 o 
   5   8   2       63.57       58.96      2.14 o 
   6   8   2       52.95       54.95      2.18 o 
   7   8   2       16.98       16.93      1.36 o 
   8   8   2       18.24       15.95      1.54 o 
   9   8   2        2.07        1.44      0.90 o 
  10   8   2       18.56       17.64      1.83 o 
  11   8   2        0.91        1.43      1.02 o 
 -11   9   2        0.42        0.00      1.15 o 
 -10   9   2        2.77        4.10      1.32 o 
  -9   9   2       26.18       30.45      2.28 o 
  -8   9   2       56.18       60.69      2.92 o 
  -7   9   2       20.35       19.70      1.80 o 
  -6   9   2       17.98       21.54      1.67 o 
  -5   9   2       81.33       81.12      2.13 o 
  -4   9   2       86.10       82.72      2.53 o 
  -3   9   2      286.94      283.58      4.89 o 
  -2   9   2        9.23       10.57      0.77 o 
  -1   9   2      145.63      133.52      2.72 o 
   0   9   2       81.67       88.54      2.02 o 
   1   9   2      151.02      141.31      2.73 o 
   2   9   2        9.34       10.14      0.73 o 
   3   9   2      283.14      275.70      4.76 o 
   4   9   2       89.94       85.05      2.75 o 
   5   9   2       79.98       80.76      2.73 o 
   6   9   2       18.13       20.09      1.46 o 
   7   9   2       22.29       19.98      1.50 o 
   8   9   2       55.94       56.77      2.63 o 
   9   9   2       26.78       27.45      1.95 o 
  10   9   2        2.94        2.14      1.02 o 
  11   9   2        0.32        0.26      1.03 o 
 -11  10   2        8.35        5.22      1.56 o 
 -10  10   2        0.45        0.49      1.08 o 
  -9  10   2       25.65       30.07      2.36 o 
  -8  10   2        3.43        3.64      1.17 o 
  -7  10   2       30.01       32.16      2.09 o 
  -6  10   2        1.07        2.44      0.89 o 
  -5  10   2      167.36      157.21      6.12 o 
  -4  10   2       24.72       27.73      1.31 o 
  -3  10   2       73.70       72.45      1.99 o 
  -2  10   2      132.72      136.24      3.25 o 
  -1  10   2      228.58      220.53      4.08 o 
   0  10   2      116.23      122.65      2.88 o 
   1  10   2      233.99      225.06      4.07 o 
   2  10   2      132.54      134.93      2.82 o 
   3  10   2       77.99       81.66      2.74 o 
   4  10   2       25.59       28.87      1.66 o 
   5  10   2      163.91      162.22      4.53 o 
   6  10   2        1.16        0.54      0.70 o 
   7  10   2       30.98       29.72      1.90 o 
   8  10   2        3.16        4.44      1.05 o 
   9  10   2       25.09       23.31      1.94 o 
  10  10   2        0.42        0.24      0.93 o 
  11  10   2        8.48        7.81      1.55 o 
 -10  11   2        8.22        6.28      1.56 o 
  -9  11   2       11.49        8.31      1.59 o 
  -8  11   2        3.90        4.92      1.29 o 
  -7  11   2        5.52        3.49      1.13 o 
  -6  11   2       12.35       10.02      1.40 o 
  -5  11   2       82.59       80.43      3.21 o 
  -4  11   2       25.83       24.70      3.17 o 
  -3  11   2      111.88      110.92      2.82 o 
  -2  11   2      116.43      111.04      2.65 o 
  -1  11   2       69.19       69.59      1.97 o 
   0  11   2        8.50        8.57      0.84 o 
   1  11   2       70.21       74.38      2.01 o 
   2  11   2      118.79      119.05      2.68 o 
   3  11   2      107.07      108.47      3.53 o 
   4  11   2       27.86       26.98      1.73 o 
   5  11   2       81.69       83.54      3.05 o 
   6  11   2       12.59       14.22      1.46 o 
   7  11   2        5.62        4.72      1.05 o 
   8  11   2        4.06        5.83      1.22 o 
   9  11   2       11.87        9.88      1.50 o 
  10  11   2        7.95        8.95      1.53 o 
 -10  12   2        7.67        7.41      1.73 o 
  -9  12   2       20.56       20.37      2.23 o 
  -8  12   2        1.52        0.94      1.06 o 
  -7  12   2        4.47        3.12      1.14 o 
  -6  12   2       40.02       41.25      2.45 o 
  -5  12   2        5.05        4.69      1.18 o 
  -4  12   2       18.61       18.16      2.05 o 
  -3  12   2       38.17       37.03      1.57 o 
  -2  12   2       72.40       73.38      2.16 o 
  -1  12   2       12.96       13.71      2.09 o 
   0  12   2       39.47       38.85      2.87 o 
   1  12   2       12.62       14.21      1.06 o 
   2  12   2       72.77       78.20      2.15 o 
   3  12   2       39.51       38.16      2.09 o 
   4  12   2       18.54       16.46      1.54 o 
   5  12   2        4.55        4.34      1.00 o 
   6  12   2       39.10       41.39      2.26 o 
   7  12   2        4.49        2.42      1.00 o 
   8  12   2        1.46        0.75      0.94 o 
   9  12   2       20.72       22.70      2.13 o 
  10  12   2        7.93        7.57      1.50 o 
  -9  13   2        2.78        1.91      1.33 o 
  -8  13   2        9.60        8.28      1.67 o 
  -7  13   2        4.76        5.29      1.38 o 
  -6  13   2        5.11        2.86      1.19 o 
  -5  13   2        0.97        1.36      1.01 o 
  -4  13   2       52.69       55.37      2.14 o 
  -3  13   2        1.56        2.44      0.70 o 
  -2  13   2        0.35        0.16      0.58 o 
  -1  13   2       21.65       22.10      1.29 o 
   0  13   2       49.31       48.99      2.44 o 
   1  13   2       20.93       19.15      1.23 o 
   2  13   2        0.33       -0.41      0.75 o 
   3  13   2        1.39        1.42      0.88 o 
   4  13   2       52.57       56.66      2.64 o 
   5  13   2        0.85        1.43      0.91 o 
   6  13   2        5.12        4.21      1.08 o 
   7  13   2        4.83        3.15      1.08 o 
   8  13   2        9.55        8.92      1.52 o 
   9  13   2        2.74        3.88      1.28 o 
  -8  14   2        2.54        2.14      1.39 o 
  -7  14   2        2.16        1.93      1.23 o 
  -6  14   2       17.55       14.39      1.88 o 
  -5  14   2        4.37        6.26      1.42 o 
  -4  14   2       15.76       16.98      1.91 o 
  -3  14   2       30.92       32.22      1.65 o 
  -2  14   2       34.51       35.44      1.69 o 
  -1  14   2       17.43       17.25      1.29 o 
   0  14   2        6.39        7.08      0.94 o 
   1  14   2       17.90       22.43      1.91 o 
   2  14   2       34.85       37.56      2.28 o 
   3  14   2       31.79       33.75      2.22 o 
   4  14   2       15.75       12.72      1.59 o 
   5  14   2        4.38        4.97      1.20 o 
   6  14   2       17.92       17.37      1.82 o 
   7  14   2        1.90        1.56      1.10 o 
   8  14   2        2.43        2.30      1.18 o 
  -7  15   2       10.40       10.38      1.78 o 
  -6  15   2        6.20        4.49      1.40 o 
  -5  15   2        2.70        0.75      1.10 o 
  -4  15   2        0.59       -0.40      1.04 o 
  -3  15   2        7.46        6.71      1.04 o 
  -2  15   2       36.03       40.07      1.84 o 
  -1  15   2        2.23        3.41      2.02 o 
   0  15   2        0.12       -0.04      0.91 o 
   1  15   2        2.16        2.08      1.10 o 
   2  15   2       36.50       38.55      2.42 o 
   3  15   2        7.80        8.01      1.46 o 
   4  15   2        0.54        1.13      1.04 o 
   5  15   2        2.27        2.56      1.14 o 
   6  15   2        6.44        7.93      1.45 o 
   7  15   2       10.26        8.99      1.59 o 
  -6  16   2        9.50        7.70      1.71 o 
  -5  16   2        4.27        2.84      1.36 o 
  -4  16   2        3.90        4.65      1.37 o 
  -3  16   2       15.44       15.89      2.05 o 
  -2  16   2        6.83        8.76      1.15 o 
  -1  16   2        3.41        3.48      1.33 o 
   0  16   2        0.46       -0.11      0.98 o 
   1  16   2        3.36        5.76      1.38 o 
   2  16   2        6.41        6.54      1.41 o 
   3  16   2       15.40       17.25      1.96 o 
   4  16   2        3.98        3.91      1.30 o 
   5  16   2        4.18        3.91      1.33 o 
   6  16   2        9.84        9.71      1.66 o 
  -4  17   2        6.25        5.05      1.60 o 
  -2  17   2        1.87        3.57      1.44 o 
  -1  17   2        7.06        7.69      1.64 o 
   0  17   2       23.45       27.63      2.56 o 
   1  17   2        6.96        6.13      1.56 o 
   2  17   2        1.84        2.48      1.30 o 
   3  17   2        1.64        2.01      1.20 o 
   4  17   2        6.41        4.54      1.43 o 
  -1  18   2        4.14        2.16      1.36 o 
   0  18   2        0.65        0.69      1.25 o 
   1  18   2        4.11        3.89      1.46 o 
   2  18   2        1.00        1.13      1.24 o 
   4   0   3     1399.31     1501.47     30.64 o 
   5   0   3      662.69      619.26      7.57 o 
   6   0   3       10.67       10.21      0.55 o 
   7   0   3       36.34       36.54      1.29 o 
   8   0   3        0.70        0.39      0.56 o 
   9   0   3        3.46        2.41      0.85 o 
  10   0   3        0.10        1.74      0.92 o 
  11   0   3        6.35        8.43      1.44 o 
  12   0   3        0.64        1.59      1.19 o 
  13   0   3        0.55        1.13      1.23 o 
 -13   1   3       10.89       15.01      2.07 o 
 -12   1   3        4.88        4.10      1.34 o 
 -11   1   3        9.48       11.09      1.60 o 
 -10   1   3       43.04       43.29      2.40 o 
  -9   1   3       99.07      102.15      3.68 o 
  -8   1   3       29.52       25.55      1.23 o 
  -7   1   3      209.08      202.23      3.05 o 
  -6   1   3      332.84      309.99      4.24 o 
  -5   1   3      668.99      675.49      8.19 o 
  -4   1   3      694.63      769.97     15.51 o 
  -3   1   3       85.09       73.12      1.38 o 
  -2   1   3     2967.87     2846.56     58.11 o 
  -1   1   3      822.54      823.83     17.15 o 
   0   1   3     9289.50     8965.98    181.23 o 
   1   1   3      859.24      861.36     17.00 o 
   3   1   3       88.48       75.80      1.74 o 
   4   1   3      686.07      757.01     15.48 o 
   5   1   3      657.00      650.57     14.11 o 
   6   1   3      340.51      328.36      5.18 o 
   7   1   3      209.96      199.63      3.66 o 
   8   1   3       27.83       26.87      1.58 o 
   9   1   3       99.74      102.79      3.47 o 
  10   1   3       42.82       42.44      2.34 o 
  11   1   3        9.95        9.71      1.51 o 
  12   1   3        4.86        3.08      1.26 o 
  13   1   3       11.14       12.18      1.97 o 
 -12   2   3       50.99       62.38      3.36 o 
 -11   2   3       18.57       19.43      2.01 o 
 -10   2   3        5.87        3.19      1.06 o 
  -9   2   3       57.99       53.85      2.97 o 
  -8   2   3      164.83      166.49      4.92 o 
  -7   2   3       95.37       97.13      1.93 o 
  -6   2   3       96.85       87.88      1.62 o 
  -5   2   3      118.86      123.75      1.69 o 
  -4   2   3      826.17      833.79      8.59 o 
  -3   2   3      308.08      354.91      6.05 o 
  -2   2   3       83.43       90.87      1.33 o 
  -1   2   3      595.08      660.81     13.71 o 
   0   2   3     9397.13     9383.71    134.10 o 
   1   2   3      605.70      658.41     13.79 o 
   2   2   3       85.37       94.48      2.44 o 
   3   2   3      303.89      343.51      7.09 o 
   4   2   3      820.73      808.82     16.64 o 
   5   2   3      121.97      125.41      3.42 o 
   6   2   3       98.72       89.58      2.86 o 
   7   2   3       92.74       93.03      2.15 o 
   8   2   3      166.08      164.45      4.53 o 
   9   2   3       58.56       53.49      2.44 o 
  10   2   3        5.63        5.01      1.11 o 
  11   2   3       18.23       20.14      1.94 o 
  12   2   3       50.14       61.71      3.25 o 
  13   2   3        6.59        6.17      1.64 o 
 -11   3   3        0.10        2.08      1.16 o 
 -10   3   3       45.49       48.25      1.91 o 
  -9   3   3       46.24       49.12      1.46 o 
  -8   3   3        1.30        1.52      0.46 o 
  -7   3   3       52.67       50.09      1.30 o 
  -6   3   3      273.79      271.13      3.81 o 
  -5   3   3       54.77       50.08      1.15 o 
  -4   3   3      244.70      253.26      2.93 o 
  -3   3   3       21.34       32.97      0.64 o 
  -2   3   3     2818.72     2941.85     34.19 o 
  -1   3   3     2555.08     2563.96     36.90 o 
   0   3   3        3.98        5.22      0.31 o 
   1   3   3     2527.58     2567.33     36.69 o 
   2   3   3     2793.18     2881.34     59.10 o 
   3   3   3       20.48       32.41      0.85 o 
   4   3   3      243.01      250.26      4.03 o 
   5   3   3       52.18       47.78      1.38 o 
   7   3   3       49.65       47.88      1.91 o 
   8   3   3        1.34        2.42      0.76 o 
   9   3   3       47.75       49.99      2.29 o 
  10   3   3       45.25       49.65      2.47 o 
  11   3   3        0.13       -0.89      0.89 o 
  12   3   3        1.02        1.64      1.16 o 
 -10   4   3       33.62       36.61      1.73 o 
  -9   4   3       48.78       51.02      1.51 o 
  -8   4   3       94.86       92.51      1.94 o 
  -7   4   3      201.80      209.26      3.78 o 
  -6   4   3       68.70       55.96      1.30 o 
  -5   4   3      302.46      288.84      3.43 o 
  -4   4   3      208.32      204.55      2.48 o 
  -3   4   3      378.90      406.60      4.48 o 
  -2   4   3       33.96       40.01      0.82 o 
   0   4   3       72.02       76.68      1.47 o 
   1   4   3      258.89      297.66      4.60 o 
   2   4   3       37.11       42.47      0.83 o 
   3   4   3      393.79      417.96      5.15 o 
   4   4   3      203.59      199.54      2.81 o 
   5   4   3      307.79      299.60      7.21 o 
   6   4   3       69.62       56.67      1.66 o 
   7   4   3      207.18      211.55      5.23 o 
   8   4   3       94.84       87.40      3.02 o 
   9   4   3       48.06       49.26      2.35 o 
  10   4   3       33.37       35.38      2.20 o 
  11   4   3       23.09       24.00      2.02 o 
  12   4   3        7.07        7.36      1.51 o 
 -10   5   3       30.39       37.38      5.97 o 
  -9   5   3       38.12       41.30      1.56 o 
  -8   5   3       91.30       82.77      1.87 o 
  -7   5   3      103.73       99.42      1.98 o 
  -6   5   3      146.34      136.47      2.34 o 
  -5   5   3      168.32      157.86      2.14 o 
  -4   5   3       23.64       22.65      0.72 o 
  -3   5   3     1008.01      996.89     10.43 o 
  -2   5   3      165.34      185.33      2.24 o 
  -1   5   3     1912.97     2022.93     20.45 o 
   0   5   3       39.94       43.85      1.87 o 
   1   5   3     1938.52     2035.39     23.60 o 
   2   5   3      163.91      183.20      2.44 o 
   3   5   3     1016.69     1026.91     12.09 o 
   4   5   3       22.03       21.12      0.65 o 
   5   5   3      160.77      153.71      3.79 o 
   6   5   3      147.03      138.12      3.60 o 
   7   5   3      101.55       98.20      2.99 o 
   8   5   3       92.61       86.41      2.96 o 
   9   5   3       37.23       39.96      2.10 o 
  10   5   3       30.18       30.54      2.14 o 
  11   5   3        9.17       10.17      1.53 o 
  12   5   3        0.50        1.32      1.16 o 
 -10   6   3        1.91        2.44      0.82 o 
  -9   6   3       86.47       85.23      3.48 o 
  -8   6   3       11.08       12.36      0.85 o 
  -7   6   3       75.26       82.77      1.80 o 
  -6   6   3       24.01       26.78      0.97 o 
  -5   6   3      542.27      541.62      5.98 o 
  -4   6   3      220.39      219.17      2.74 o 
  -3   6   3      206.52      208.14      2.60 o 
  -2   6   3      355.04      359.13      4.05 o 
  -1   6   3      794.25      790.75     11.78 o 
   0   6   3      250.39      249.65      4.07 o 
   1   6   3      796.15      797.50      8.28 o 
   2   6   3      353.26      363.85      4.57 o 
   3   6   3      212.95      218.67      3.58 o 
   4   6   3      213.73      218.69      4.96 o 
   5   6   3      536.88      513.58     11.26 o 
   6   6   3       22.14       21.64      1.29 o 
   7   6   3       75.37       82.10      2.75 o 
   8   6   3       10.39       13.94      1.32 o 
   9   6   3       89.96       98.36      3.37 o 
  10   6   3        1.63        0.11      0.87 o 
  11   6   3       18.02       16.37      1.83 o 
  12   6   3        1.63        2.81      1.19 o 
 -10   7   3       20.78       21.00      2.14 o 
  -9   7   3       58.59       57.48      2.95 o 
  -8   7   3        5.83        5.69      0.84 o 
  -7   7   3       40.60       39.90      1.53 o 
  -6   7   3       74.08       77.48      2.83 o 
  -5   7   3       34.73       34.57      0.92 o 
  -4   7   3      232.98      237.21      3.00 o 
  -3   7   3       18.51       19.40      0.74 o 
  -2   7   3      292.80      278.21      3.29 o 
  -1   7   3       84.95       81.73      1.48 o 
   0   7   3       36.55       40.54      0.96 o 
   1   7   3       85.63       84.18      1.49 o 
   2   7   3      290.42      278.66      3.22 o 
   3   7   3       18.61       19.51      0.99 o 
   4   7   3      235.90      238.93      5.48 o 
   5   7   3       32.40       30.93      1.46 o 
   6   7   3       80.75       88.34      2.69 o 
   7   7   3       39.66       37.76      1.83 o 
   8   7   3        6.15        5.07      0.98 o 
   9   7   3       58.40       56.01      2.60 o 
  10   7   3       20.89       21.54      1.94 o 
  11   7   3       10.52       11.00      1.56 o 
  12   7   3        6.75        6.47      1.43 o 
 -10   8   3        1.38        0.26      1.03 o 
  -9   8   3        2.31        1.72      1.08 o 
  -8   8   3       77.74       71.56      3.21 o 
  -7   8   3       48.70       46.67      2.43 o 
  -6   8   3        4.35        5.45      1.61 o 
  -5   8   3       99.28       93.36      1.89 o 
  -4   8   3      263.61      270.61      3.93 o 
  -3   8   3       44.54       44.53      1.14 o 
  -2   8   3      129.91      124.30      2.57 o 
  -1   8   3       53.18       61.52      1.31 o 
   0   8   3      159.15      154.22      3.03 o 
   1   8   3       55.66       64.01      2.28 o 
   2   8   3      129.13      122.61      3.61 o 
   3   8   3       43.26       42.85      1.65 o 
   4   8   3      269.12      270.46      6.25 o 
   5   8   3       97.11       91.46      2.80 o 
   6   8   3        4.25        5.03      0.81 o 
   7   8   3       48.44       46.48      2.09 o 
   8   8   3       74.66       79.08      2.94 o 
   9   8   3        2.24        3.24      0.98 o 
  10   8   3        1.39        3.40      1.10 o 
  11   8   3        8.30        7.76      1.43 o 
 -10   9   3       17.64       19.75      2.19 o 
  -9   9   3       24.30       26.54      2.27 o 
  -8   9   3        0.64        1.61      1.01 o 
  -7   9   3       24.54       27.47      1.99 o 
  -6   9   3       90.03       84.97      3.25 o 
  -5   9   3       93.31       88.08      2.29 o 
  -4   9   3      295.75      286.68      5.09 o 
  -3   9   3      145.85      145.03      2.95 o 
  -2   9   3      227.89      224.09      4.49 o 
  -1   9   3       28.03       27.91      1.11 o 
   0   9   3       19.34       18.31      0.92 o 
   1   9   3       27.92       28.98      1.50 o 
   2   9   3      236.13      227.29      3.98 o 
   3   9   3      145.69      136.36      3.75 o 
   4   9   3      298.26      290.06      6.76 o 
   5   9   3       92.19       86.72      2.81 o 
   6   9   3       88.50       84.12      2.86 o 
   7   9   3       23.08       23.17      1.60 o 
   8   9   3        0.69        1.26      0.79 o 
   9   9   3       25.08       28.70      1.96 o 
  10   9   3       18.19       19.68      1.90 o 
  11   9   3        9.03        7.78      1.46 o 
 -10  10   3        9.86       11.56      1.78 o 
  -9  10   3        3.83        3.60      1.26 o 
  -8  10   3        6.33        7.27      1.42 o 
  -7  10   3       27.85       31.44      2.16 o 
  -6  10   3       29.29       26.33      1.96 o 
  -5  10   3       26.69       26.06      3.09 o 
  -4  10   3       75.83       70.97      3.30 o 
  -3  10   3      104.59      103.50      2.46 o 
  -2  10   3       10.02       10.24      0.85 o 
  -1  10   3      190.60      192.49      3.64 o 
   0  10   3       17.89       20.87      1.05 o 
   1  10   3      183.63      184.77      3.54 o 
   2  10   3       10.19       11.60      1.12 o 
   3  10   3      102.03       99.39      3.13 o 
   4  10   3       75.98       72.72      2.56 o 
   5  10   3       27.19       27.16      1.60 o 
   6  10   3       29.86       28.44      1.69 o 
   7  10   3       29.10       29.08      1.82 o 
   8  10   3        6.22        4.25      1.06 o 
   9  10   3        4.12        6.25      1.22 o 
  10  10   3       10.01        8.80      1.46 o 
  11  10   3        5.48        5.80      1.40 o 
 -10  11   3        0.30       -0.40      1.21 o 
  -9  11   3       10.83       11.81      1.81 o 
  -8  11   3        8.37        9.17      1.58 o 
  -7  11   3       11.85       12.03      1.63 o 
  -6  11   3        6.72        4.66      1.15 o 
  -5  11   3        6.85        7.83      1.07 o 
  -4  11   3        3.41        3.29      0.71 o 
  -3  11   3       86.57       91.07      2.38 o 
  -2  11   3       32.60       35.49      1.44 o 
  -1  11   3       41.90       46.81      2.21 o 
   0  11   3      121.94      122.06      2.71 o 
   1  11   3       44.28       47.80      1.57 o 
   2  11   3       30.63       31.89      1.80 o 
   3  11   3       84.86       89.43      3.06 o 
   4  11   3        3.57        2.94      0.82 o 
   5  11   3        6.52        6.38      1.01 o 
   6  11   3        7.18        6.93      1.09 o 
   7  11   3       12.04       15.11      1.52 o 
   8  11   3        7.90        8.11      1.29 o 
   9  11   3       10.93       10.87      1.51 o 
  10  11   3        0.27       -0.87      0.97 o 
  -9  12   3        0.10        1.16      1.17 o 
  -8  12   3        8.02       10.81      1.69 o 
  -7  12   3        9.56       11.32      1.66 o 
  -6  12   3        4.57        4.03      1.18 o 
  -5  12   3       15.94       12.95      1.61 o 
  -4  12   3       59.82       62.85      2.04 o 
  -3  12   3       30.93       30.31      1.43 o 
  -2  12   3       11.61        9.90      1.53 o 
  -1  12   3        6.39        5.25      0.75 o 
   0  12   3      147.95      146.48      3.21 o 
   1  12   3        5.65        4.24      0.95 o 
   2  12   3       12.11       11.01      1.26 o 
   3  12   3       30.96       30.15      1.86 o 
   4  12   3       61.07       65.71      2.66 o 
   5  12   3       15.07       13.86      1.43 o 
   6  12   3        4.70        5.24      1.07 o 
   7  12   3        9.75       11.00      1.43 o 
   8  12   3        7.15        5.50      1.24 o 
   9  12   3        0.12        0.65      0.97 o 
  -9  13   3        9.18        6.49      1.64 o 
  -8  13   3        1.74        1.88      1.23 o 
  -7  13   3       10.20       12.22      1.77 o 
  -6  13   3       47.64       52.05      2.91 o 
  -5  13   3       10.72       10.90      1.60 o 
  -4  13   3        2.52        2.06      0.72 o 
  -3  13   3       22.16       18.68      2.05 o 
  -2  13   3       38.82       42.62      1.86 o 
  -1  13   3       11.76       11.04      1.03 o 
   0  13   3       18.28       19.58      1.57 o 
   1  13   3       11.19       11.42      1.38 o 
   2  13   3       36.43       36.15      2.16 o 
   3  13   3       22.26       23.01      1.74 o 
   4  13   3        2.49        1.09      0.89 o 
   5  13   3       10.26       11.47      1.43 o 
   6  13   3       49.12       48.73      2.54 o 
   7  13   3       10.02       10.58      1.48 o 
   8  13   3        1.75        3.63      1.16 o 
   9  13   3        9.33       10.89      1.60 o 
  -8  14   3        9.84        9.35      1.82 o 
  -7  14   3        3.20        3.08      1.33 o 
  -6  14   3        6.61        7.87      1.57 o 
  -5  14   3        5.18        6.25      1.45 o 
  -4  14   3       18.28       19.97      1.47 o 
  -3  14   3       10.27       10.67      1.14 o 
  -2  14   3       26.79       28.51      1.75 o 
  -1  14   3       22.63       20.06      1.37 o 
   0  14   3       17.53       20.49      1.89 o 
   1  14   3       23.39       20.22      1.86 o 
   2  14   3       27.25       27.63      2.04 o 
   3  14   3        9.49        7.98      1.35 o 
   4  14   3       19.22       19.45      1.85 o 
   5  14   3        4.68        4.91      1.19 o 
   6  14   3        6.85        7.88      1.38 o 
   7  14   3        3.30        4.10      1.18 o 
   8  14   3        9.74        9.36      1.56 o 
  -7  15   3        1.63        2.39      1.39 o 
  -6  15   3        0.05        0.53      1.12 o 
  -5  15   3       14.02       13.18      1.91 o 
  -4  15   3        0.81        1.39      1.15 o 
  -3  15   3        1.46        0.55      0.75 o 
  -2  15   3        4.50        6.20      0.99 o 
  -1  15   3       10.14       10.75      1.56 o 
   0  15   3        8.40        6.49      1.31 o 
   1  15   3       10.18       12.19      1.63 o 
   2  15   3        4.34        4.19      1.17 o 
   3  15   3        1.11        0.20      0.92 o 
   4  15   3        0.87        0.23      0.96 o 
   5  15   3       13.57       11.80      1.62 o 
   6  15   3        0.05       -0.43      0.91 o 
   7  15   3        1.51        1.25      1.08 o 
  -3  16   3        1.61        1.47      1.16 o 
  -2  16   3        6.38        4.64      1.38 o 
  -1  16   3        5.06        5.21      1.40 o 
   0  16   3        7.53       10.13      1.65 o 
   1  16   3        4.94        3.65      1.27 o 
   2  16   3        6.36        8.82      1.54 o 
   3  16   3        1.69        2.54      1.13 o 
   4  16   3        6.03        6.63      1.47 o 
   5  16   3        4.42        4.61      1.33 o 
   6  16   3        2.93        1.69      1.20 o 
  -2  17   3       19.29       19.56      2.26 o 
  -1  17   3        8.61        8.06      1.63 o 
   0  17   3        9.55       10.76      1.74 o 
   1  17   3        8.64        9.41      1.66 o 
   2  17   3       19.67       20.09      2.19 o 
   3  17   3        1.31        1.77      1.15 o 
   4  17   3        0.13        0.26      1.05 o 
  -2  18   3        1.34        0.29      1.27 o 
  -1  18   3        1.24        0.63      1.26 o 
   0  18   3        0.40       -0.08      1.14 o 
   1  18   3        1.32        2.39      1.34 o 
   2  18   3        1.34       -0.27      1.16 o 
   2   0   4        0.96        1.24      0.30 o 
   3   0   4        5.10        5.39      0.34 o 
   5   0   4      135.23      132.74      3.59 o 
   6   0   4       92.25       88.58      1.59 o 
   7   0   4       82.39       71.88      1.81 o 
   8   0   4        0.74        1.92      0.72 o 
   9   0   4        1.41        1.80      0.78 o 
  10   0   4        5.10        6.53      1.23 o 
  11   0   4       18.58       21.54      2.02 o 
  12   0   4       21.31       20.93      2.20 o 
  13   0   4        0.78        2.38      1.41 o 
 -13   1   4        0.88        0.88      1.28 o 
 -12   1   4        8.07        8.19      1.62 o 
 -11   1   4        7.60        9.21      1.50 o 
 -10   1   4      113.03      116.47      4.04 o 
  -9   1   4       23.43       23.01      1.67 o 
  -8   1   4      137.52      139.75      2.98 o 
  -7   1   4      367.91      349.08      4.77 o 
  -6   1   4       48.32       46.62      1.09 o 
  -5   1   4      162.29      165.86      2.60 o 
  -4   1   4      100.15      102.96      1.39 o 
  -3   1   4       80.62       87.89      1.63 o 
  -2   1   4     1051.47     1079.67     22.60 o 
  -1   1   4      531.33      545.43     11.37 o 
   0   1   4       59.36       56.80      1.60 o 
   3   1   4       73.79       81.74      1.39 o 
   4   1   4      102.27      105.40      2.47 o 
   5   1   4      159.13      165.91      4.31 o 
   6   1   4       41.55       44.36      1.95 o 
   7   1   4      373.06      350.85      7.96 o 
   8   1   4      139.70      133.26      3.90 o 
   9   1   4       22.92       23.94      1.62 o 
  10   1   4      113.65      111.23      3.89 o 
  11   1   4        6.77        7.25      1.36 o 
  12   1   4        7.74        8.62      1.59 o 
  13   1   4        0.96       -0.13      1.13 o 
 -12   2   4        1.97        3.57      1.33 o 
 -11   2   4       21.83       23.28      2.19 o 
 -10   2   4       13.37       13.44      1.61 o 
  -9   2   4       38.01       36.35      2.07 o 
  -8   2   4      115.66      109.19      3.95 o 
  -7   2   4      232.38      221.44      4.81 o 
  -6   2   4      113.00      107.80      1.86 o 
  -5   2   4      164.39      159.92      2.07 o 
  -4   2   4       13.39       17.78      0.51 o 
  -3   2   4     1015.12     1106.58     13.88 o 
  -2   2   4     1950.18     2080.24     24.04 o 
  -1   2   4       13.12        8.94      0.39 o 
   0   2   4       54.27       70.59      1.29 o 
   4   2   4       15.31       18.98      0.73 o 
   5   2   4      173.33      161.80      3.73 o 
   6   2   4      107.46      101.47      2.82 o 
   7   2   4      232.26      221.92      5.37 o 
   8   2   4      115.65      109.55      3.38 o 
   9   2   4       39.20       35.51      1.98 o 
  10   2   4       13.66       12.86      1.49 o 
  11   2   4       21.27       24.72      2.08 o 
  12   2   4        1.81        2.40      1.22 o 
 -12   3   4        6.97        5.97      1.59 o 
 -11   3   4        9.33       10.07      1.60 o 
 -10   3   4       18.66       20.20      1.94 o 
  -9   3   4        2.95        3.06      0.65 o 
  -8   3   4        9.71       11.48      1.26 o 
  -7   3   4      119.95      114.03      2.08 o 
  -6   3   4        8.31        9.07      0.51 o 
  -5   3   4      212.88      212.83      2.63 o 
  -4   3   4      231.46      228.94      3.52 o 
  -3   3   4     1726.51     1767.53     20.59 o 
  -2   3   4      435.87      446.72      6.11 o 
  -1   3   4       90.30       84.77      1.67 o 
   0   3   4      486.50      493.97      7.49 o 
   1   3   4       91.62       85.12      1.46 o 
   2   3   4      436.54      439.08      9.78 o 
   3   3   4     1704.64     1759.85     36.16 o 
   4   3   4      236.47      232.18      4.85 o 
   5   3   4      210.28      207.14      4.70 o 
   6   3   4        9.26       10.03      0.83 o 
   7   3   4      117.76      106.37      3.14 o 
   8   3   4        8.38        9.66      1.09 o 
   9   3   4        3.00        2.74      0.80 o 
  10   3   4       19.01       21.09      1.77 o 
  11   3   4       10.23       12.06      1.60 o 
  12   3   4        7.68        9.89      1.64 o 
 -11   4   4        9.77       10.32      1.63 o 
 -10   4   4       36.56       37.17      1.69 o 
  -9   4   4        8.99        8.04      1.00 o 
  -8   4   4       85.67       86.04      1.88 o 
  -7   4   4      144.05      148.40      3.42 o 
  -6   4   4       34.92       31.92      0.86 o 
  -5   4   4       28.08       29.60      0.77 o 
  -4   4   4      288.02      286.65      3.36 o 
  -3   4   4       86.81       76.35      1.17 o 
  -2   4   4      825.33      930.64     14.49 o 
  -1   4   4      745.35      776.35     10.53 o 
   0   4   4      273.93      261.61      2.87 o 
   1   4   4      757.67      783.66     11.43 o 
   2   4   4      815.03      905.82     19.43 o 
   3   4   4       85.21       75.65      1.75 o 
   4   4   4      288.91      294.45      3.85 o 
   5   4   4       25.70       28.03      1.10 o 
   6   4   4       32.67       28.87      1.32 o 
   7   4   4      142.98      150.42      3.97 o 
   8   4   4       82.18       83.90      2.86 o 
   9   4   4        8.34        5.88      1.01 o 
  10   4   4       36.92       34.98      2.09 o 
  11   4   4       10.44        6.66      1.33 o 
  12   4   4       21.59       25.55      2.33 o 
 -10   5   4       27.68       27.42      1.57 o 
  -9   5   4       25.47       25.01      1.16 o 
  -8   5   4       21.84       23.80      1.28 o 
  -7   5   4       53.52       51.65      1.76 o 
  -6   5   4       64.07       66.99      1.29 o 
  -5   5   4       63.47       61.72      1.16 o 
  -4   5   4       25.41       25.11      1.21 o 
  -3   5   4      392.36      404.31      4.53 o 
  -2   5   4     1090.40     1098.91     11.27 o 
  -1   5   4      223.20      237.44      3.22 o 
   0   5   4      130.07      133.69      2.01 o 
   1   5   4      232.01      242.79      3.08 o 
   2   5   4     1071.79     1086.96     18.94 o 
   3   5   4      390.63      411.29      5.15 o 
   4   5   4       25.32       25.96      0.80 o 
   5   5   4       59.90       59.00      1.81 o 
   6   5   4       64.37       66.08      2.13 o 
   7   5   4       55.26       56.28      2.07 o 
   8   5   4       21.75       21.19      1.47 o 
   9   5   4       26.47       21.03      1.63 o 
  10   5   4       27.11       22.84      1.87 o 
  11   5   4       17.62       19.15      1.93 o 
  12   5   4        1.80        2.37      1.11 o 
 -11   6   4        3.56        3.71      1.32 o 
 -10   6   4       18.60       20.59      2.16 o 
  -9   6   4       23.85       23.41      1.22 o 
  -8   6   4        2.67        2.75      0.56 o 
  -7   6   4      136.36      136.03      2.63 o 
  -6   6   4      105.96      103.61      1.71 o 
  -5   6   4      132.41      121.79      1.87 o 
  -4   6   4      432.90      404.06      4.64 o 
  -3   6   4       96.76      100.94      1.54 o 
  -2   6   4       57.25       61.59      1.21 o 
  -1   6   4      556.83      542.26      5.25 o 
   0   6   4      126.59      137.22      1.58 o 
   1   6   4      564.48      554.62      6.71 o 
   2   6   4       54.34       62.27      1.33 o 
   3   6   4      103.15      110.50      2.01 o 
   4   6   4      432.81      407.34      8.51 o 
   5   6   4      137.07      129.19      3.18 o 
   6   6   4      105.96      104.38      2.96 o 
   7   6   4      137.61      135.53      3.79 o 
   8   6   4        3.38        1.29      0.70 o 
   9   6   4       24.18       23.54      1.73 o 
  10   6   4       18.26       20.41      1.75 o 
  11   6   4        3.60        5.55      1.29 o 
  12   6   4        9.90        8.16      1.52 o 
 -10   7   4        0.12        0.70      1.10 o 
  -9   7   4       48.24       54.15      3.60 o 
  -8   7   4        2.43        2.99      0.74 o 
  -7   7   4      131.22      128.00      3.68 o 
  -6   7   4      141.36      127.82      2.03 o 
  -5   7   4      206.33      180.05      2.48 o 
  -4   7   4       75.53       81.69      1.42 o 
  -3   7   4       28.92       30.82      0.82 o 
  -2   7   4       23.33       24.35      0.69 o 
  -1   7   4       27.52       27.55      1.58 o 
   0   7   4      612.17      640.90      7.98 o 
   1   7   4       28.90       28.71      0.78 o 
   2   7   4       22.64       27.72      2.52 o 
   3   7   4       33.31       36.43      1.24 o 
   4   7   4       79.41       81.70      2.29 o 
   5   7   4      205.73      167.68      4.25 o 
   6   7   4      141.83      131.87      3.54 o 
   7   7   4      132.93      134.80      3.79 o 
   8   7   4        1.87        2.13      0.77 o 
   9   7   4       47.95       49.15      2.42 o 
  10   7   4        0.10        0.66      0.86 o 
  11   7   4        5.83        8.43      1.42 o 
  12   7   4        1.56        1.39      1.13 o 
  -9   8   4       13.08       11.68      1.66 o 
  -8   8   4        0.64       -0.82      0.82 o 
  -7   8   4       51.45       51.53      1.88 o 
  -6   8   4       39.99       37.96      1.53 o 
  -5   8   4       76.24       78.79      1.75 o 
  -4   8   4       11.51       12.99      0.64 o 
  -3   8   4      137.78      138.34      2.01 o 
  -2   8   4      117.20      108.67      1.93 o 
  -1   8   4      479.10      460.44      5.99 o 
   0   8   4       57.29       61.96      2.03 o 
   2   8   4      110.05      106.15      2.87 o 
   3   8   4      129.87      128.00      3.40 o 
   4   8   4       10.81       11.25      0.95 o 
   5   8   4       78.38       84.66      2.52 o 
   6   8   4       41.05       37.73      1.73 o 
   7   8   4       49.67       46.85      2.10 o 
   8   8   4        0.72        0.58      0.69 o 
   9   8   4       13.65       13.24      1.45 o 
  10   8   4        2.40        4.20      1.09 o 
  11   8   4       18.09       15.22      1.75 o 
  -9   9   4       13.90       13.19      1.83 o 
  -8   9   4       15.07       14.62      1.73 o 
  -7   9   4        5.46        6.11      1.20 o 
  -6   9   4       35.39       34.88      2.10 o 
  -5   9   4       54.91       54.97      2.19 o 
  -4   9   4       29.47       31.19      1.30 o 
  -3   9   4      105.24      104.03      3.76 o 
  -2   9   4      233.89      213.47      3.92 o 
  -1   9   4      260.02      263.30      4.58 o 
   0   9   4        2.72        4.73      0.57 o 
   1   9   4      257.24      264.12      5.41 o 
   2   9   4      238.48      212.93      5.14 o 
   3   9   4      106.41      104.01      2.96 o 
   4   9   4       28.11       27.70      1.42 o 
   5   9   4       51.94       51.64      2.03 o 
   6   9   4       37.07       38.86      1.77 o 
   7   9   4        5.88        7.78      1.03 o 
   8   9   4       15.50       14.18      1.41 o 
   9   9   4       13.93       13.76      1.53 o 
  10   9   4        8.44        8.67      1.40 o 
  11   9   4        1.49        1.34      1.03 o 
  -9  10   4        0.19        0.81      1.07 o 
  -8  10   4       44.04       45.57      2.75 o 
  -7  10   4        6.47        8.70      1.42 o 
  -6  10   4        2.84        3.03      1.01 o 
  -5  10   4       53.11       49.13      1.77 o 
  -4  10   4      109.32      105.10      2.57 o 
  -3  10   4       92.67       99.53      2.43 o 
  -2  10   4       74.13       68.09      1.88 o 
  -1  10   4       80.49       83.04      2.08 o 
   0  10   4       85.94       87.03      2.10 o 
   1  10   4       82.01       84.68      2.76 o 
   2  10   4       73.72       69.90      2.42 o 
   3  10   4       93.90      101.01      3.08 o 
   4  10   4      104.84       97.13      3.08 o 
   5  10   4       53.90       58.30      2.23 o 
   6  10   4        2.80        2.10      0.79 o 
   7  10   4        5.84        6.00      1.03 o 
   8  10   4       43.87       43.10      2.23 o 
   9  10   4        0.25        1.14      0.87 o 
  10  10   4        1.38        1.35      0.98 o 
  -8  11   4       40.26       41.94      2.74 o 
  -7  11   4       31.66       28.29      2.26 o 
  -6  11   4       62.04       55.08      2.83 o 
  -5  11   4        4.43        4.21      0.78 o 
  -4  11   4       10.86       13.61      1.37 o 
  -3  11   4       80.23       78.40      2.59 o 
  -2  11   4      125.83      122.29      2.82 o 
  -1  11   4       10.01       10.92      0.92 o 
   0  11   4        9.71        9.75      0.84 o 
   1  11   4        8.88        7.84      1.02 o 
   2  11   4      127.72      125.69      3.72 o 
   3  11   4       83.16       83.81      2.84 o 
   4  11   4       10.47       10.74      1.15 o 
   5  11   4        5.12        5.01      0.92 o 
   6  11   4       63.05       58.22      2.43 o 
   7  11   4       31.37       32.35      1.95 o 
   8  11   4       39.78       43.06      2.29 o 
   9  11   4        9.67        8.91      1.40 o 
  10  11   4        2.50        2.14      1.09 o 
  -8  12   4       24.94       23.77      2.39 o 
  -7  12   4       25.78       27.89      2.30 o 
  -6  12   4        6.84        6.16      1.38 o 
  -5  12   4       19.92       23.87      1.47 o 
  -4  12   4       12.74       13.89      1.13 o 
  -3  12   4       26.45       25.07      1.55 o 
  -2  12   4      112.58      109.64      2.71 o 
  -1  12   4       30.05       31.03      1.40 o 
   0  12   4       90.37       93.52      3.27 o 
   1  12   4       31.58       31.61      1.85 o 
   2  12   4      111.49      111.14      3.56 o 
   3  12   4       27.65       33.00      1.84 o 
   4  12   4       13.01       14.00      1.38 o 
   5  12   4       20.21       19.74      1.59 o 
   6  12   4        6.52        7.97      1.19 o 
   7  12   4       25.71       26.84      1.91 o 
   8  12   4       25.05       25.50      1.92 o 
   9  12   4        8.19        9.38      1.44 o 
  -7  13   4        0.37        0.42      1.14 o 
  -6  13   4        8.44        8.75      1.57 o 
  -5  13   4       39.14       41.11      1.85 o 
  -4  13   4       53.39       55.16      2.04 o 
  -3  13   4       24.82       24.55      1.38 o 
  -2  13   4        3.31        4.02      0.78 o 
  -1  13   4        6.42        6.16      1.15 o 
   0  13   4       83.69       89.23      3.32 o 
   1  13   4        6.02        5.37      1.07 o 
   2  13   4        3.36        3.45      0.92 o 
   3  13   4       24.87       24.88      1.78 o 
   4  13   4       52.58       51.30      2.46 o 
   5  13   4       38.25       37.47      2.12 o 
   6  13   4        8.59        9.33      1.34 o 
   7  13   4        0.33       -0.04      0.79 o 
   8  13   4        6.85        7.39      1.32 o 
   9  13   4        5.56        4.33      1.27 o 
  -5  14   4       13.93       15.85      1.99 o 
  -4  14   4       26.90       27.61      2.21 o 
  -3  14   4       41.25       38.91      2.44 o 
  -2  14   4        4.44        3.74      1.08 o 
  -1  14   4       25.96       27.50      1.99 o 
   0  14   4       40.46       40.08      2.34 o 
   1  14   4       26.99       28.60      2.04 o 
   2  14   4        4.19        2.68      1.01 o 
   3  14   4       42.29       40.74      2.31 o 
   4  14   4       27.27       27.53      1.96 o 
   5  14   4       13.72       13.36      1.59 o 
   6  14   4        6.98        6.50      1.28 o 
   7  14   4        0.23        0.37      0.93 o 
   8  14   4        0.36        0.38      0.98 o 
  -4  15   4        0.80       -0.99      0.99 o 
  -3  15   4       11.26       11.74      1.66 o 
  -2  15   4       18.34       20.91      2.06 o 
  -1  15   4       17.43       13.20      1.71 o 
   0  15   4        2.23        2.55      1.08 o 
   1  15   4       17.92       18.27      1.88 o 
   2  15   4       17.54       17.21      1.81 o 
   3  15   4       11.51       11.17      1.56 o 
   4  15   4        0.78        1.87      1.01 o 
   5  15   4        0.84        0.89      1.01 o 
   6  15   4       13.94       14.49      1.74 o 
   7  15   4        1.05        1.77      1.12 o 
  -3  16   4        3.47        4.24      1.35 o 
  -2  16   4       25.79       30.47      2.36 o 
  -1  16   4        2.13        1.78      1.10 o 
   0  16   4        2.58        3.31      1.22 o 
   1  16   4        2.13        2.42      1.16 o 
   2  16   4       25.33       26.15      2.19 o 
   3  16   4        3.70        4.67      1.20 o 
   4  16   4       11.48       13.47      1.75 o 
   5  16   4        0.70        0.78      1.01 o 
   6  16   4        6.76        8.50      1.50 o 
  -3  17   4        3.26        2.43      1.41 o 
  -2  17   4        2.34        2.41      1.30 o 
  -1  17   4       14.22       13.17      1.87 o 
   0  17   4        6.85        7.75      1.60 o 
   1  17   4       14.22       13.21      1.86 o 
   2  17   4        2.54        3.44      1.26 o 
   3  17   4        3.14        2.60      1.29 o 
   4  17   4        6.01        5.85      1.44 o 
  -1  18   4        4.38        2.73      1.39 o 
   0  18   4        0.43       -0.26      1.19 o 
   1  18   4        4.10        4.73      1.52 o 
   1   0   5       43.52       36.11      1.14 o 
   2   0   5     1960.96     1890.71     21.80 o 
   3   0   5       94.93      104.24      1.63 o 
   4   0   5       15.22       15.61      0.66 o 
   5   0   5      257.41      259.10      4.38 o 
   6   0   5      866.29      848.95     12.58 o 
   7   0   5       11.12       10.81      0.75 o 
   8   0   5        5.15        5.17      0.89 o 
   9   0   5        6.81        3.31      0.89 o 
  10   0   5      131.24      139.32      4.46 o 
  11   0   5        4.78        4.00      1.25 o 
  12   0   5        1.18       -0.15      1.05 o 
 -12   1   5       19.67       21.76      2.19 o 
 -11   1   5       22.89       21.67      2.07 o 
 -10   1   5        6.68        9.06      1.34 o 
  -9   1   5       52.05       47.94      2.33 o 
  -8   1   5      196.23      182.85      5.63 o 
  -7   1   5      170.61      157.49      3.06 o 
  -6   1   5       58.70       55.10      1.20 o 
  -5   1   5      143.54      133.04      2.11 o 
  -4   1   5     1653.68     1667.97     23.80 o 
  -3   1   5       32.06       39.68      1.43 o 
  -2   1   5       41.44       54.43      1.65 o 
  -1   1   5      603.45      607.33     12.48 o 
   0   1   5     1462.08     1513.08     30.81 o 
   1   1   5      590.13      589.61      8.74 o 
   2   1   5       41.95       55.69      1.36 o 
   3   1   5       28.08       36.46      0.72 o 
   4   1   5     1626.81     1639.83     23.47 o 
   5   1   5      151.34      135.06      3.23 o 
   6   1   5       59.00       50.43      1.83 o 
   7   1   5      170.64      161.08      4.15 o 
   8   1   5      190.69      177.05      4.79 o 
   9   1   5       50.47       48.07      2.25 o 
  10   1   5        6.68        8.53      1.29 o 
  11   1   5       23.07       26.96      2.05 o 
  12   1   5       20.96       21.81      2.19 o 
 -12   2   5        1.75        1.82      1.24 o 
 -11   2   5       10.30       12.96      1.67 o 
 -10   2   5       11.90       13.40      1.58 o 
  -9   2   5        4.43        4.37      0.97 o 
  -8   2   5        6.32        6.18      0.70 o 
  -7   2   5      109.09      109.64      2.42 o 
  -6   2   5      136.86      127.64      1.83 o 
  -5   2   5      283.66      272.22      5.23 o 
  -4   2   5       27.85       37.06      1.02 o 
  -3   2   5      207.86      203.24      2.74 o 
  -2   2   5      158.17      168.87      2.28 o 
  -1   2   5     2455.98     2581.82     30.18 o 
   0   2   5       60.75       60.21      2.43 o 
   1   2   5     2446.88     2594.56     30.17 o 
   2   2   5      162.79      165.74      4.25 o 
   4   2   5       27.87       37.24      1.07 o 
   5   2   5      286.94      281.05      5.94 o 
   6   2   5      137.47      123.10      3.20 o 
   7   2   5      110.41      107.90      3.10 o 
   8   2   5        6.47        5.24      0.85 o 
   9   2   5        5.11        6.43      1.03 o 
  10   2   5       11.61       11.26      1.38 o 
  11   2   5        9.41       11.86      1.56 o 
  12   2   5        1.73        1.82      1.20 o 
 -12   3   5        1.03        1.15      1.19 o 
 -11   3   5       20.26       22.09      2.15 o 
 -10   3   5        2.27        4.10      1.14 o 
  -9   3   5       51.22       53.25      2.98 o 
  -8   3   5       21.06       22.11      1.95 o 
  -7   3   5      155.34      147.42      2.52 o 
  -6   3   5       51.10       47.00      1.01 o 
  -5   3   5       93.07       80.02      1.31 o 
  -4   3   5      709.04      695.62      7.88 o 
  -3   3   5      383.20      383.49      4.84 o 
  -2   3   5      193.76      192.61      2.59 o 
  -1   3   5     3063.48     3220.72     37.28 o 
   0   3   5      285.49      316.69      3.92 o 
   1   3   5     3035.32     3116.55     64.49 o 
   2   3   5      193.80      181.79      4.74 o 
   3   3   5      381.35      374.92      8.75 o 
   4   3   5      704.73      691.01     13.89 o 
   5   3   5       94.63       83.15      2.10 o 
   6   3   5       50.32       46.80      1.63 o 
   7   3   5      160.86      159.70      3.98 o 
   8   3   5       20.38       23.94      1.45 o 
   9   3   5       52.65       52.76      2.30 o 
  10   3   5        2.18        3.72      1.04 o 
  11   3   5       19.42       21.08      1.97 o 
  12   3   5        1.17        0.76      1.05 o 
 -12   4   5        0.04        0.12      1.17 o 
 -11   4   5       13.26       13.36      1.80 o 
 -10   4   5       75.50       75.84      6.12 o 
  -9   4   5       22.85       21.95      1.29 o 
  -8   4   5       15.68       15.18      1.08 o 
  -7   4   5      150.37      136.48      2.42 o 
  -6   4   5      226.62      217.56      2.83 o 
  -5   4   5      319.28      299.71      3.58 o 
  -4   4   5       66.01       63.54      1.27 o 
  -3   4   5      418.09      419.38      4.63 o 
  -2   4   5      604.52      576.98      7.14 o 
  -1   4   5      161.65      165.15      2.30 o 
   0   4   5      185.32      194.21      2.22 o 
   1   4   5      153.98      155.99      2.88 o 
   2   4   5      620.89      595.36      8.93 o 
   3   4   5      414.52      424.30      9.68 o 
   4   4   5       65.33       65.43      1.30 o 
   5   4   5      319.26      302.46      6.41 o 
   6   4   5      230.91      213.41      4.98 o 
   7   4   5      148.25      141.53      3.71 o 
   8   4   5       15.87       16.20      1.27 o 
   9   4   5       24.22       21.20      1.58 o 
  10   4   5       74.54       77.27      3.08 o 
  11   4   5       13.40       12.82      1.57 o 
  12   4   5        0.03       -0.92      0.92 o 
 -11   5   5        2.42        2.35      0.91 o 
 -10   5   5        5.59        5.10      0.90 o 
  -9   5   5       32.77       33.46      1.58 o 
  -8   5   5      179.58      191.29      3.25 o 
  -7   5   5       37.89       34.79      1.17 o 
  -6   5   5       98.25       83.96      1.48 o 
  -5   5   5      106.36      108.39      1.68 o 
  -4   5   5      555.18      546.22      6.05 o 
  -3   5   5       99.81      107.75      1.57 o 
  -2   5   5      219.96      246.49      2.91 o 
  -1   5   5       16.03       22.68      1.16 o 
   0   5   5      545.92      548.24      5.80 o 
   1   5   5       16.20       23.10      0.91 o 
   2   5   5      220.60      244.56      5.36 o 
   3   5   5       98.77      110.01      3.40 o 
   4   5   5      561.62      561.15      6.71 o 
   5   5   5      107.30      108.46      2.69 o 
   6   5   5       98.04       85.06      2.44 o 
   7   5   5       37.85       34.04      1.60 o 
   8   5   5      176.35      193.18      5.04 o 
   9   5   5       32.80       33.25      1.88 o 
  10   5   5        5.62        5.70      1.14 o 
  11   5   5        2.37        2.06      1.06 o 
  12   5   5        5.80        5.84      1.40 o 
 -11   6   5       14.32       13.85      1.87 o 
 -10   6   5       54.17       52.23      2.98 o 
  -9   6   5        2.82        2.01      0.75 o 
  -8   6   5       29.87       31.72      1.52 o 
  -7   6   5        2.73        4.10      0.56 o 
  -6   6   5      134.15      134.45      2.07 o 
  -5   6   5      121.50      112.59      1.78 o 
  -4   6   5       27.50       27.88      0.78 o 
  -3   6   5       52.56       52.23      1.01 o 
  -2   6   5      440.90      435.40      5.56 o 
  -1   6   5       21.67       16.07      0.76 o 
   0   6   5       78.94       88.06      1.26 o 
   1   6   5       19.91       14.94      0.53 o 
   2   6   5      428.28      428.99      4.61 o 
   3   6   5       51.28       50.29      1.48 o 
   4   6   5       27.66       29.03      1.02 o 
   5   6   5      124.46      115.95      2.87 o 
   6   6   5      131.87      137.95      3.51 o 
   7   6   5        2.32        3.41      0.72 o 
   8   6   5       29.78       29.81      1.67 o 
   9   6   5        3.30        4.43      0.95 o 
  10   6   5       54.96       58.59      2.66 o 
  11   6   5       14.45       15.27      1.70 o 
  12   6   5        0.82        0.62      1.05 o 
 -10   7   5       14.09       12.75      1.84 o 
  -9   7   5       35.83       32.22      2.31 o 
  -8   7   5        2.66        2.42      0.72 o 
  -7   7   5       53.73       54.95      1.55 o 
  -6   7   5       20.31       17.72      0.81 o 
  -5   7   5       66.90       62.67      1.28 o 
  -4   7   5      139.46      134.40      1.99 o 
  -3   7   5      369.09      362.41      4.23 o 
  -2   7   5      176.24      187.20      2.80 o 
  -1   7   5      338.80      330.65      4.57 o 
   0   7   5      333.33      359.60      4.12 o 
   1   7   5      350.64      346.19      4.48 o 
   2   7   5      177.24      187.34      2.60 o 
   3   7   5      372.01      361.26      7.63 o 
   4   7   5      137.65      131.97      3.22 o 
   5   7   5       61.41       57.04      1.90 o 
   6   7   5       20.22       15.37      1.10 o 
   7   7   5       54.24       55.54      2.12 o 
   8   7   5        2.43        3.24      0.83 o 
   9   7   5       35.95       35.79      2.00 o 
  10   7   5       14.21       15.33      1.62 o 
  11   7   5        3.07        2.03      1.02 o 
  -9   8   5       24.42       21.84      2.19 o 
  -8   8   5       11.12        8.24      1.04 o 
  -7   8   5       94.40       98.65      2.70 o 
  -6   8   5       30.91       27.28      0.95 o 
  -5   8   5       19.10       22.28      1.20 o 
  -4   8   5      171.30      164.05      2.35 o 
  -3   8   5      199.29      207.69      3.42 o 
  -2   8   5       14.80       16.22      0.67 o 
  -1   8   5      584.39      576.93      7.35 o 
   0   8   5       30.80       28.57      0.93 o 
   1   8   5      587.51      575.26      8.90 o 
   2   8   5       14.20       15.56      0.67 o 
   3   8   5      200.88      214.76      4.86 o 
   4   8   5      170.58      158.64      3.93 o 
   5   8   5       18.07       19.68      1.18 o 
   6   8   5       29.83       28.16      1.43 o 
   7   8   5       95.24      102.91      3.16 o 
   8   8   5       11.29        9.44      1.15 o 
   9   8   5       22.91       20.08      1.66 o 
  10   8   5        6.02        6.02      1.19 o 
  11   8   5        2.26        2.40      1.05 o 
  -7   9   5       48.60       52.12      2.70 o 
  -6   9   5        1.02        1.60      0.66 o 
  -5   9   5       63.72       60.42      1.57 o 
  -4   9   5      161.06      153.56      2.76 o 
  -3   9   5      121.74      114.63      4.40 o 
  -2   9   5       11.13       12.09      0.78 o 
  -1   9   5       45.68       45.15      1.42 o 
   0   9   5        0.19       -0.43      0.43 o 
   1   9   5       48.77       48.92      1.80 o 
   2   9   5       10.79       12.20      0.99 o 
   3   9   5      124.39      113.98      3.11 o 
   4   9   5      164.38      153.27      3.93 o 
   5   9   5       63.94       64.78      2.20 o 
   6   9   5        0.98        0.48      0.59 o 
   7   9   5       48.31       52.96      2.20 o 
   8   9   5        6.05        7.67      1.12 o 
   9   9   5       10.46       11.11      1.37 o 
  10   9   5        0.64       -0.66      0.79 o 
  11   9   5        8.09        5.48      1.29 o 
  -7  10   5       32.32       32.95      2.39 o 
  -6  10   5       39.64       38.45      1.66 o 
  -5  10   5        0.90        2.13      0.66 o 
  -4  10   5        8.50        7.70      0.86 o 
  -3  10   5       90.40       88.21      2.28 o 
  -2  10   5       75.66       80.20      2.09 o 
  -1  10   5       30.83       31.45      1.29 o 
   0  10   5       25.30       24.20      1.45 o 
   1  10   5       30.38       31.84      1.57 o 
   2  10   5       72.84       74.53      2.50 o 
   3  10   5       91.12       86.93      2.75 o 
   4  10   5        8.63        7.10      0.90 o 
   5  10   5        0.82        0.86      0.61 o 
   6  10   5       38.96       37.93      1.87 o 
   7  10   5       32.02       30.75      1.81 o 
   8  10   5       14.85       14.96      1.49 o 
   9  10   5        6.20        4.95      1.12 o 
  10  10   5       25.18       24.62      1.90 o 
  -6  11   5        8.58        7.46      1.43 o 
  -5  11   5        5.20        5.18      0.85 o 
  -4  11   5       47.61       53.16      1.84 o 
  -3  11   5       60.48       61.74      2.90 o 
  -2  11   5       14.28       13.02      1.01 o 
  -1  11   5       35.77       34.54      1.91 o 
   0  11   5      301.61      312.78      7.55 o 
   1  11   5       36.09       33.92      1.75 o 
   2  11   5       14.27       10.91      1.14 o 
   3  11   5       58.45       58.73      2.33 o 
   4  11   5       46.03       51.25      2.17 o 
   5  11   5        5.78        6.23      0.99 o 
   6  11   5        8.57        7.97      1.15 o 
   7  11   5        9.10        8.60      1.23 o 
   8  11   5       33.12       35.78      2.11 o 
   9  11   5        5.20        5.95      1.24 o 
  10  11   5        3.26        3.72      1.13 o 
  -5  12   5       51.80       54.76      2.81 o 
  -4  12   5        9.38        8.67      1.38 o 
  -3  12   5       10.86       11.01      1.39 o 
  -2  12   5       36.09       38.60      2.11 o 
  -1  12   5       12.95       12.51      1.36 o 
   0  12   5        8.44        9.50      1.21 o 
   1  12   5       13.10       13.17      1.31 o 
   2  12   5       35.30       37.37      1.97 o 
   3  12   5       12.24       12.45      1.26 o 
   4  12   5        9.28       10.63      1.22 o 
   5  12   5       51.58       49.35      2.31 o 
   6  12   5       13.34       13.71      1.42 o 
   7  12   5        2.81        1.99      0.94 o 
   8  12   5        7.27        5.48      1.15 o 
   9  12   5        0.95        1.75      1.00 o 
  -5  13   5       10.18        6.79      1.41 o 
  -4  13   5        6.13        5.50      1.29 o 
  -3  13   5       18.89       18.61      1.81 o 
  -2  13   5        5.84        7.63      1.28 o 
  -1  13   5        7.69        7.92      1.22 o 
   0  13   5       11.26        8.94      1.29 o 
   1  13   5        6.84        6.95      1.14 o 
   2  13   5        5.75        5.17      1.03 o 
   3  13   5       17.76       18.59      1.64 o 
   4  13   5        6.33        7.54      1.20 o 
   5  13   5       10.59       11.65      1.38 o 
   6  13   5        2.07        1.33      0.94 o 
   7  13   5        4.96        3.47      1.10 o 
   8  13   5        3.82        4.00      1.17 o 
  -5  14   5        7.98       11.12      1.70 o 
  -4  14   5        6.76        5.64      1.38 o 
  -3  14   5       17.52       20.86      2.02 o 
  -2  14   5       22.62       25.46      2.00 o 
  -1  14   5       18.24       16.64      1.77 o 
   0  14   5       20.08       17.04      1.75 o 
   1  14   5       19.37       17.39      1.72 o 
   2  14   5       22.04       23.35      1.81 o 
   3  14   5       18.10       22.99      1.87 o 
   4  14   5        6.64        5.80      1.23 o 
   5  14   5        8.62        7.21      1.31 o 
   6  14   5        5.48        6.18      1.27 o 
   7  14   5        5.16        3.63      1.17 o 
   8  14   5        0.87       -0.12      0.89 o 
  -4  15   5        9.82        9.15      1.61 o 
  -3  15   5        6.49        6.37      1.44 o 
  -2  15   5        3.13        5.88      1.34 o 
  -1  15   5        1.41        1.82      1.03 o 
   0  15   5       18.26       19.45      1.92 o 
   1  15   5        1.35        0.66      0.98 o 
   2  15   5        3.11        5.82      1.27 o 
   3  15   5        6.32        7.19      1.32 o 
   4  15   5        9.12        9.11      1.42 o 
   5  15   5        0.97        0.66      0.93 o 
   6  15   5        3.03        2.77      1.07 o 
   7  15   5        6.66        7.25      1.39 o 
  -4  16   5        4.08        2.49      1.31 o 
  -3  16   5        7.13        7.59      1.58 o 
  -2  16   5        0.83       -0.96      0.96 o 
  -1  16   5        0.20       -0.22      0.96 o 
   0  16   5        2.68        2.22      1.16 o 
   1  16   5        0.25        0.05      0.99 o 
   2  16   5        0.72        0.33      0.98 o 
   3  16   5        7.42        4.80      1.24 o 
   4  16   5        4.09        3.04      1.17 o 
   5  16   5        2.46        2.30      1.11 o 
  -3  17   5        3.38        3.11      1.38 o 
  -2  17   5        0.17        0.13      1.08 o 
  -1  17   5        4.64        6.94      1.48 o 
   0  17   5        6.50        5.14      1.42 o 
   1  17   5        4.88        4.56      1.36 o 
   2  17   5        0.17       -0.15      1.05 o 
   3  17   5        3.61        2.78      1.22 o 
   1   0   6     1020.68     1085.93     21.91 o 
   2   0   6       15.32       15.86      0.55 o 
   3   0   6      640.52      630.98      7.54 o 
   4   0   6     1394.09     1392.51     19.92 o 
   5   0   6      164.84      182.84      4.76 o 
   6   0   6       88.94       82.59      1.79 o 
   7   0   6       21.04       18.17      0.86 o 
   8   0   6        4.76        6.54      0.95 o 
   9   0   6        9.43        8.98      1.19 o 
  10   0   6       27.92       26.53      1.90 o 
  11   0   6        2.94        1.00      0.99 o 
  12   0   6       22.89       25.35      2.31 o 
 -12   1   6        0.89        1.76      1.17 o 
 -11   1   6       13.25       14.58      1.70 o 
 -10   1   6       21.13       23.18      1.91 o 
  -9   1   6       33.17       33.29      1.93 o 
  -8   1   6       14.88       14.66      1.29 o 
  -7   1   6      145.47      144.37      3.15 o 
  -6   1   6      112.30      116.33      1.96 o 
  -5   1   6       48.19       52.28      1.99 o 
  -4   1   6      316.48      310.10      7.26 o 
  -3   1   6      192.95      194.09      4.72 o 
  -2   1   6      730.17      716.96     14.85 o 
  -1   1   6       28.50       28.48      1.11 o 
   0   1   6       39.84       58.60      1.18 o 
   1   1   6       32.38       31.10      2.23 o 
   2   1   6      720.66      724.91     14.71 o 
   3   1   6      197.89      200.36      3.00 o 
   4   1   6      321.42      324.14      5.03 o 
   5   1   6       48.60       45.82      1.09 o 
   6   1   6      112.42      114.88      3.07 o 
   7   1   6      142.85      138.11      3.75 o 
   8   1   6       15.28       13.33      1.19 o 
   9   1   6       33.47       32.72      1.87 o 
  10   1   6       21.83       20.75      1.69 o 
  11   1   6       14.30       15.89      1.72 o 
  12   1   6        1.06        1.41      1.20 o 
 -12   2   6        6.77        8.04      1.61 o 
 -11   2   6        6.52        7.26      1.42 o 
 -10   2   6       39.46       39.92      2.33 o 
  -9   2   6       11.01       11.29      1.52 o 
  -8   2   6       32.97       30.95      1.29 o 
  -7   2   6       57.96       55.53      1.59 o 
  -6   2   6      239.07      238.99      4.15 o 
  -5   2   6        5.94        4.58      0.41 o 
  -4   2   6       12.23       12.06      0.69 o 
  -3   2   6       33.88       31.33      0.74 o 
  -1   2   6      923.88      923.30     10.93 o 
   0   2   6      165.66      190.45      2.47 o 
   1   2   6      923.91      910.73     13.37 o 
   4   2   6       13.35       13.62      0.61 o 
   5   2   6        6.53        5.75      0.53 o 
   6   2   6      237.09      238.00      5.43 o 
   7   2   6       59.30       58.83      2.03 o 
   8   2   6       32.48       31.48      1.62 o 
   9   2   6       10.81       10.59      1.25 o 
  10   2   6       38.18       36.14      2.13 o 
  11   2   6        6.32        7.34      1.33 o 
  12   2   6        6.60        7.73      1.52 o 
 -12   3   6        1.24        0.85      1.25 o 
 -11   3   6       20.43       19.99      2.08 o 
 -10   3   6       46.46       46.54      2.08 o 
  -9   3   6       25.95       25.78      1.31 o 
  -8   3   6       27.62       25.80      1.21 o 
  -7   3   6       12.89       12.10      0.86 o 
  -6   3   6      112.03       97.89      1.79 o 
  -5   3   6      525.86      518.52      5.77 o 
  -4   3   6      225.37      219.47      2.68 o 
  -3   3   6       12.11       12.50      0.61 o 
  -2   3   6       73.43       63.76      1.15 o 
  -1   3   6      858.21      933.77     11.23 o 
   0   3   6      114.80      101.20      1.79 o 
   1   3   6      885.28      950.93     11.13 o 
   2   3   6       71.59       63.01      2.25 o 
   3   3   6        9.34        9.34      1.03 o 
   4   3   6      221.82      217.05      4.50 o 
   5   3   6      518.82      501.28     10.53 o 
   6   3   6      109.49       92.63      2.54 o 
   7   3   6       13.06       12.41      1.04 o 
   8   3   6       28.16       28.60      1.54 o 
   9   3   6       25.60       26.90      1.66 o 
  10   3   6       46.79       48.18      2.33 o 
  11   3   6       20.72       18.98      1.85 o 
  12   3   6        1.09        0.46      1.06 o 
 -12   4   6        4.16        4.62      1.46 o 
 -11   4   6       26.48       27.66      2.43 o 
 -10   4   6       18.00       18.23      1.64 o 
  -9   4   6       18.23       20.01      1.22 o 
  -8   4   6       94.43       93.00      2.45 o 
  -7   4   6        0.60       -0.31      0.43 o 
  -6   4   6       61.82       67.39      1.47 o 
  -5   4   6      487.92      471.14      5.30 o 
  -4   4   6      111.54      120.84      1.74 o 
  -3   4   6        7.60        6.35      0.45 o 
  -2   4   6      487.26      531.12      6.63 o 
  -1   4   6      553.36      563.31      6.00 o 
   0   4   6      314.84      305.00      3.90 o 
   1   4   6      564.99      569.51      6.92 o 
   2   4   6      502.29      550.03     12.03 o 
   4   4   6      114.00      121.85      3.80 o 
   5   4   6      491.10      463.96      9.63 o 
   6   4   6       57.88       59.47      1.90 o 
   7   4   6        0.78        0.83      0.53 o 
   8   4   6       96.77      107.81      3.16 o 
   9   4   6       19.19       19.69      1.55 o 
  10   4   6       18.57       15.80      1.56 o 
  11   4   6       27.25       27.70      2.01 o 
  12   4   6        3.80        2.47      1.22 o 
 -11   5   6        5.13        4.73      1.36 o 
 -10   5   6       13.63       12.69      1.21 o 
  -9   5   6       11.01        8.16      0.95 o 
  -8   5   6        0.83        0.22      0.56 o 
  -7   5   6        9.36        7.30      1.55 o 
  -6   5   6        3.78        4.78      0.53 o 
  -5   5   6       44.69       48.06      1.07 o 
  -4   5   6        0.58        0.87      0.28 o 
  -3   5   6       18.45       17.19      0.58 o 
  -2   5   6      775.98      800.00      8.40 o 
  -1   5   6      198.38      200.56      2.80 o 
   0   5   6        7.72        7.89      0.45 o 
   1   5   6      192.50      194.61      1.97 o 
   2   5   6      771.68      790.88     18.89 o 
   3   5   6       17.70       16.84      0.91 o 
   4   5   6        0.56        1.08      0.21 o 
   5   5   6       46.74       47.79      1.43 o 
   6   5   6        3.96        5.93      0.66 o 
   7   5   6        9.66        8.47      0.88 o 
   8   5   6        0.80        1.47      0.68 o 
   9   5   6       10.75        9.89      1.20 o 
  10   5   6       12.62       10.12      1.33 o 
  11   5   6        5.16        7.15      1.32 o 
  12   5   6        0.89       -0.52      0.91 o 
 -10   6   6        3.40        3.61      0.89 o 
  -9   6   6       13.05       16.41      1.45 o 
  -8   6   6       72.39       68.79      2.13 o 
  -7   6   6       26.53       28.03      1.36 o 
  -6   6   6      117.21      110.74      2.13 o 
  -5   6   6      118.68      116.97      2.03 o 
  -4   6   6        7.04        7.91      0.73 o 
  -3   6   6       50.37       48.02      0.99 o 
  -2   6   6      124.23      117.08      1.70 o 
  -1   6   6      297.93      310.14      4.23 o 
   0   6   6        0.67        1.58      0.27 o 
   1   6   6      294.04      309.73      3.47 o 
   2   6   6      121.78      117.53      1.46 o 
   3   6   6       46.12       39.18      2.02 o 
   4   6   6        8.26        9.16      0.56 o 
   5   6   6      117.14      116.21      2.85 o 
   6   6   6      116.60      108.93      2.92 o 
   7   6   6       27.23       28.82      1.47 o 
   8   6   6       73.96       75.27      2.59 o 
   9   6   6       11.83       13.82      1.37 o 
  10   6   6        3.09        2.36      0.96 o 
  11   6   6        3.34        2.20      1.05 o 
 -10   7   6        4.95        2.55      1.28 o 
  -9   7   6        1.15        1.98      1.07 o 
  -8   7   6       91.47       92.35      3.20 o 
  -7   7   6       46.55       48.64      1.79 o 
  -6   7   6       14.30       12.91      0.82 o 
  -5   7   6       78.65       77.11      1.47 o 
  -4   7   6       61.83       53.58      1.15 o 
  -3   7   6      126.77      121.64      2.05 o 
  -2   7   6       45.00       39.50      1.07 o 
  -1   7   6      279.78      291.62      5.15 o 
   0   7   6       11.92       11.26      0.67 o 
   1   7   6      289.73      304.46      3.45 o 
   2   7   6       47.40       42.76      1.10 o 
   3   7   6      126.64      120.32      2.81 o 
   4   7   6       62.79       56.29      1.59 o 
   5   7   6       80.02       76.33      2.15 o 
   6   7   6       14.22       15.42      1.07 o 
   7   7   6       46.38       46.77      1.92 o 
   8   7   6       91.92       88.11      2.99 o 
   9   7   6        1.24        0.88      0.74 o 
  10   7   6        4.72        4.04      1.06 o 
  11   7   6        2.15        3.63      1.09 o 
 -10   8   6       10.18        9.31      1.69 o 
  -9   8   6       17.65       21.23      2.17 o 
  -8   8   6        1.16        1.80      1.04 o 
  -7   8   6       34.77       38.40      2.27 o 
  -6   8   6       48.05       43.18      1.35 o 
  -5   8   6       44.22       44.19      1.14 o 
  -4   8   6       62.25       60.07      1.47 o 
  -3   8   6      107.00      107.05      1.75 o 
  -2   8   6      129.41      136.98      2.32 o 
  -1   8   6      242.89      235.30      3.42 o 
   0   8   6      120.88      119.55      6.91 o 
   1   8   6      234.74      226.97      4.04 o 
   2   8   6      129.03      136.19      2.35 o 
   3   8   6      105.39      102.42      2.69 o 
   4   8   6       61.42       60.55      1.85 o 
   5   8   6       44.56       42.74      1.60 o 
   6   8   6       48.36       41.57      1.69 o 
   7   8   6       33.75       30.57      1.61 o 
   8   8   6        1.23        1.75      0.78 o 
   9   8   6       18.03       19.82      1.60 o 
  10   8   6       10.13        8.38      1.27 o 
  11   8   6        2.25        1.69      1.02 o 
  -7   9   6        9.75        8.36      1.48 o 
  -6   9   6        7.10        5.76      0.82 o 
  -5   9   6        5.50        5.53      0.78 o 
  -4   9   6        4.06        3.47      0.78 o 
  -3   9   6       92.11       88.14      2.26 o 
  -2   9   6       36.44       38.92      1.37 o 
  -1   9   6       31.11       29.48      1.54 o 
   0   9   6      325.54      314.17      7.20 o 
   1   9   6       33.12       31.26      1.41 o 
   2   9   6       34.44       36.16      1.52 o 
   3   9   6       90.27       85.00      2.50 o 
   4   9   6        5.01        4.68      0.67 o 
   5   9   6        5.82        6.32      0.78 o 
   6   9   6        7.74        7.41      0.89 o 
   7   9   6        9.62        9.42      1.07 o 
   8   9   6       13.60       13.07      1.32 o 
   9   9   6       35.13       35.92      2.05 o 
  10   9   6        9.78       11.23      1.45 o 
  -6  10   6        2.14        1.35      0.95 o 
  -5  10   6       37.05       38.08      2.19 o 
  -4  10   6      141.04      142.63      4.54 o 
  -3  10   6       13.74       13.89      1.38 o 
  -2  10   6       21.67       21.20      1.49 o 
  -1  10   6       31.06       31.22      1.64 o 
   0  10   6      123.13      126.26      3.63 o 
   1  10   6       29.92       27.81      1.45 o 
   2  10   6       21.27       21.34      1.32 o 
   3  10   6       12.24       14.75      1.15 o 
   4  10   6      143.57      155.87      4.00 o 
   5  10   6       37.05       37.57      1.71 o 
   6  10   6        2.26        2.13      0.74 o 
   7  10   6       44.36       41.91      2.01 o 
   8  10   6        7.13        9.53      1.26 o 
   9  10   6        6.66        6.39      1.17 o 
  10  10   6        1.78        1.76      0.97 o 
  -6  11   6       53.25       58.48      2.96 o 
  -5  11   6       24.52       25.28      1.94 o 
  -4  11   6       39.07       37.96      2.21 o 
  -3  11   6       29.91       25.77      1.81 o 
  -2  11   6       47.10       46.93      2.25 o 
  -1  11   6       71.98       72.42      2.77 o 
   0  11   6       37.48       34.34      1.76 o 
   1  11   6       71.71       76.84      2.68 o 
   2  11   6       48.98       54.83      2.17 o 
   3  11   6       29.97       28.18      1.59 o 
   4  11   6       39.62       37.93      1.81 o 
   5  11   6       24.22       22.81      1.53 o 
   6  11   6       53.72       57.59      2.37 o 
   7  11   6       42.00       47.65      2.24 o 
   8  11   6        6.09        6.68      1.20 o 
   9  11   6        2.82        1.60      1.00 o 
  -5  12   6        3.23        3.20      1.13 o 
  -4  12   6       18.75       18.68      1.83 o 
  -3  12   6       28.89       30.57      2.01 o 
  -2  12   6       39.26       43.74      2.29 o 
  -1  12   6       27.52       28.10      1.76 o 
   0  12   6        0.75        0.03      0.67 o 
   1  12   6       27.01       28.08      1.70 o 
   2  12   6       40.07       40.67      2.03 o 
   3  12   6       28.93       29.66      1.76 o 
   4  12   6       19.48       20.61      1.49 o 
   5  12   6        2.74        2.71      0.87 o 
   6  12   6       25.44       23.90      1.67 o 
   7  12   6        6.60        6.23      1.15 o 
   8  12   6       11.32        8.63      1.32 o 
   9  12   6        4.28        3.33      1.10 o 
  -5  13   6        9.28        8.00      1.45 o 
  -4  13   6       16.32       19.08      1.92 o 
  -3  13   6       33.45       34.18      2.22 o 
  -2  13   6        2.52        3.72      1.02 o 
  -1  13   6        2.14        3.14      0.91 o 
   0  13   6       11.89       11.99      1.39 o 
   1  13   6        2.07        0.79      0.78 o 
   2  13   6        2.65        3.12      0.89 o 
   3  13   6       32.00       32.45      1.91 o 
   4  13   6       16.01       16.78      1.56 o 
   5  13   6        8.91        7.20      1.16 o 
   6  13   6        4.15        4.85      1.09 o 
   7  13   6        0.38        0.55      0.88 o 
   8  13   6        8.15        7.21      1.29 o 
  -5  14   6        9.53       10.51      1.62 o 
  -4  14   6        2.50        3.26      1.23 o 
  -3  14   6       20.83       22.73      2.11 o 
  -2  14   6       42.02       45.66      2.57 o 
  -1  14   6        7.29        6.13      1.23 o 
   0  14   6       53.24       55.58      2.69 o 
   1  14   6        6.86        5.78      1.16 o 
   2  14   6       43.06       44.46      2.34 o 
   3  14   6       21.29       20.11      1.70 o 
   4  14   6        2.87        4.34      1.09 o 
   5  14   6        9.59        8.09      1.29 o 
   6  14   6        1.74        2.45      1.02 o 
   7  14   6        0.53        1.41      1.01 o 
  -4  15   6        0.79        1.20      1.14 o 
  -3  15   6        9.53        9.49      1.61 o 
  -2  15   6       27.08       30.10      2.28 o 
  -1  15   6       15.93       14.44      1.70 o 
   0  15   6        0.01       -0.03      0.94 o 
   1  15   6       15.26       13.29      1.63 o 
   2  15   6       27.22       29.20      2.04 o 
   3  15   6        9.27        9.61      1.40 o 
   4  15   6        0.81        1.56      1.00 o 
   5  15   6        8.31        7.92      1.36 o 
   6  15   6        6.27        4.46      1.20 o 
  -4  16   6        1.08       -1.09      1.09 o 
  -3  16   6       13.05       15.99      2.02 o 
  -2  16   6        3.90        2.76      1.21 o 
  -1  16   6        4.08        5.06      1.32 o 
   0  16   6        6.42        2.82      1.22 o 
   1  16   6        4.22        3.45      1.19 o 
   2  16   6        4.05        4.70      1.25 o 
   3  16   6       12.78       13.50      1.70 o 
   4  16   6        1.13       -0.21      0.90 o 
   5  16   6        1.21        2.03      1.10 o 
  -3  17   6        0.43       -0.48      1.21 o 
  -2  17   6        0.37        0.26      1.09 o 
  -1  17   6        6.83        8.19      1.56 o 
   0  17   6        3.97        3.31      1.19 o 
   1  17   6        6.93        6.37      1.39 o 
   2  17   6        0.43       -0.21      1.00 o 
   3  17   6        0.37        0.61      1.07 o 
   1   0   7      481.51      473.17      7.55 o 
   2   0   7       37.47       45.72      1.07 o 
   3   0   7      188.12      183.19      2.46 o 
   4   0   7      116.06      106.55      1.64 o 
   5   0   7      532.73      505.66      6.32 o 
   6   0   7       80.93       85.24      1.85 o 
   7   0   7       48.54       50.34      1.41 o 
   8   0   7       71.27       70.41      2.56 o 
   9   0   7       46.57       46.23      2.16 o 
  10   0   7       48.25       55.11      2.62 o 
  11   0   7       15.99       16.80      1.77 o 
  12   0   7       21.93       23.61      2.28 o 
 -12   1   7        2.52        3.16      1.30 o 
 -11   1   7       13.48       16.99      1.84 o 
 -10   1   7        9.70       10.76      1.42 o 
  -9   1   7       76.53       76.76      2.98 o 
  -8   1   7        2.12        3.05      0.58 o 
  -7   1   7      109.43      104.27      2.27 o 
  -6   1   7      130.11      128.37      2.11 o 
  -5   1   7      178.77      182.07      2.87 o 
  -4   1   7       31.43       30.57      1.54 o 
  -3   1   7      180.86      182.62      4.44 o 
  -2   1   7     1017.67      986.89     20.23 o 
  -1   1   7      179.65      193.96      4.65 o 
   0   1   7        5.04        9.04      0.45 o 
   1   1   7      190.47      198.96      2.59 o 
   2   1   7     1008.36      992.76     20.14 o 
   3   1   7      169.47      175.75      2.74 o 
   4   1   7       31.73       33.18      1.12 o 
   5   1   7      180.01      181.61      4.88 o 
   6   1   7      136.82      129.15      3.33 o 
   7   1   7      109.93      102.20      3.00 o 
   8   1   7        2.14        2.81      0.72 o 
   9   1   7       77.33       79.48      2.90 o 
  10   1   7        9.89       11.59      1.43 o 
  11   1   7       14.30       12.50      1.59 o 
  12   1   7        2.63        2.79      1.28 o 
 -12   2   7       44.14       49.62      2.94 o 
 -11   2   7        8.53        8.17      1.46 o 
 -10   2   7        0.34       -0.53      0.86 o 
  -9   2   7       17.36       17.42      1.12 o 
  -8   2   7       82.12       82.47      2.16 o 
  -7   2   7       26.69       25.49      2.02 o 
  -6   2   7       56.45       53.35      1.25 o 
  -5   2   7       66.40       66.84      2.26 o 
  -4   2   7      393.89      397.22     13.52 o 
  -3   2   7      105.31       99.61      2.35 o 
  -2   2   7       47.57       51.85      1.05 o 
  -1   2   7      231.18      231.52      3.07 o 
   0   2   7      673.15      713.59     10.47 o 
   1   2   7      228.54      225.87      2.90 o 
   2   2   7       47.02       52.15      2.01 o 
   4   2   7      408.27      410.73      5.86 o 
   5   2   7       66.08       66.68      1.84 o 
   6   2   7       56.08       51.69      1.72 o 
   7   2   7       26.02       24.02      1.32 o 
   8   2   7       82.22       88.88      2.83 o 
   9   2   7       16.55       17.04      1.42 o 
  10   2   7        0.34        0.50      0.79 o 
  11   2   7        8.93        8.71      1.37 o 
  12   2   7       43.04       47.22      2.76 o 
 -12   3   7        5.86        6.75      1.53 o 
 -11   3   7        0.82        0.68      1.02 o 
 -10   3   7       34.66       34.71      1.64 o 
  -9   3   7        1.43        1.87      0.63 o 
  -8   3   7        4.84        6.09      0.75 o 
  -7   3   7       26.02       23.01      1.09 o 
  -6   3   7      130.49      129.71      2.22 o 
  -5   3   7       42.65       41.88      1.06 o 
  -4   3   7      111.56      112.41      1.87 o 
  -3   3   7       10.30       12.90      0.57 o 
  -2   3   7     1757.37     1826.90     21.32 o 
  -1   3   7       41.79       42.56      1.09 o 
   0   3   7        0.26        0.51      0.20 o 
   1   3   7       41.59       42.52      1.24 o 
   2   3   7     1725.97     1818.02     37.72 o 
   3   3   7       10.76       14.62      1.20 o 
   5   3   7       41.06       37.02      1.22 o 
   6   3   7      129.79      131.41      3.24 o 
   7   3   7       25.79       25.28      1.28 o 
   8   3   7        4.72        5.57      0.84 o 
   9   3   7        1.56        0.67      0.73 o 
  10   3   7       34.08       33.02      1.96 o 
  11   3   7        0.85        0.08      0.87 o 
  12   3   7        5.83        5.86      1.35 o 
 -12   4   7        6.64       10.17      1.82 o 
 -11   4   7        8.22       13.00      1.75 o 
 -10   4   7        0.29        0.04      0.63 o 
  -9   4   7       29.77       26.87      1.49 o 
  -8   4   7       42.49       38.54      2.34 o 
  -7   4   7       92.54       84.92      2.18 o 
  -6   4   7       24.51       25.43      0.93 o 
  -5   4   7      173.74      174.19      4.38 o 
  -4   4   7      218.34      198.99      2.92 o 
  -3   4   7      218.63      222.70      3.17 o 
  -2   4   7      307.57      314.54      6.58 o 
  -1   4   7      255.58      243.37      3.94 o 
   0   4   7      144.09      162.95      2.31 o 
   1   4   7      264.17      258.33      3.34 o 
   2   4   7      309.24      322.53      6.89 o 
   3   4   7      228.05      233.83      6.00 o 
   4   4   7      210.07      191.00      5.46 o 
   5   4   7      176.07      169.76      3.77 o 
   6   4   7       25.25       24.94      1.12 o 
   7   4   7       92.05       86.73      2.57 o 
   8   4   7       42.47       39.21      1.78 o 
   9   4   7       29.01       27.55      1.71 o 
  10   4   7        0.35       -0.54      0.73 o 
  11   4   7        8.81        8.03      1.33 o 
  12   4   7        6.48        5.33      1.33 o 
 -11   5   7        7.13        7.71      1.58 o 
 -10   5   7        1.14        0.44      0.89 o 
  -9   5   7       52.05       55.73      6.93 o 
  -8   5   7        7.30        7.84      1.00 o 
  -7   5   7       74.18       76.26      2.12 o 
  -6   5   7       71.41       61.86      1.49 o 
  -5   5   7      180.31      163.22      2.99 o 
  -4   5   7        8.69        9.15      0.59 o 
  -3   5   7      322.41      324.32      4.40 o 
  -2   5   7      128.88      123.41      2.55 o 
  -1   5   7       31.58       28.18      0.78 o 
   0   5   7        1.13        0.53      0.23 o 
   1   5   7       30.58       27.71      0.43 o 
   2   5   7      129.84      128.55      2.63 o 
   3   5   7      319.75      327.63      5.58 o 
   4   5   7        7.95        7.79      1.14 o 
   5   5   7      179.03      159.68      3.56 o 
   6   5   7       71.82       60.33      1.85 o 
   7   5   7       75.87       79.99      2.43 o 
   8   5   7        6.99        6.87      0.92 o 
   9   5   7       51.02       52.39      2.30 o 
  10   5   7        1.12        2.02      0.90 o 
  11   5   7        7.01        5.99      1.21 o 
 -10   6   7        0.34        0.37      0.76 o 
  -9   6   7       10.03       12.06      1.17 o 
  -8   6   7        0.52        1.04      0.64 o 
  -7   6   7       70.92       68.29      2.05 o 
  -6   6   7       17.07       18.47      0.90 o 
  -5   6   7      229.46      221.45      3.40 o 
  -4   6   7       64.86       65.77      1.45 o 
  -3   6   7       82.23       76.31      1.69 o 
  -2   6   7      240.39      238.95      3.42 o 
  -1   6   7      506.61      496.79     16.80 o 
   0   6   7      249.60      250.27      2.95 o 
   1   6   7      494.89      502.97      4.77 o 
   2   6   7      239.24      238.64      4.34 o 
   3   6   7       84.13       79.90      3.03 o 
   5   6   7      234.82      221.23      4.81 o 
   6   6   7       17.12       17.54      1.01 o 
   7   6   7       68.29       68.83      2.24 o 
   8   6   7        0.48       -0.10      0.59 o 
   9   6   7       10.12       13.42      1.33 o 
  10   6   7        0.38        0.65      0.87 o 
  11   6   7        5.07        4.92      1.18 o 
 -10   7   7       16.92       18.96      2.15 o 
  -9   7   7       11.03       10.20      2.37 o 
  -8   7   7       17.58       17.67      1.30 o 
  -7   7   7        1.80        2.35      1.01 o 
  -6   7   7       62.66       61.63      1.72 o 
  -5   7   7       43.22       41.40      1.23 o 
  -4   7   7       42.08       42.22      2.88 o 
  -3   7   7        4.05        2.75      0.63 o 
  -2   7   7      382.99      366.64      5.01 o 
  -1   7   7      579.63      584.01      7.37 o 
   0   7   7       89.95       84.93      1.99 o 
   1   7   7      572.79      576.85      6.23 o 
   2   7   7      397.37      382.90      7.83 o 
   3   7   7        3.49        2.94      0.35 o 
   4   7   7       41.93       41.65      1.25 o 
   5   7   7       43.18       41.34      1.40 o 
   6   7   7       62.27       64.69      2.01 o 
   7   7   7        1.61        1.96      0.64 o 
   8   7   7       17.59       16.28      1.36 o 
   9   7   7       11.32       10.99      1.28 o 
  10   7   7       17.56       17.08      1.60 o 
  11   7   7        6.32        6.64      1.31 o 
  -9   8   7        4.51        3.82      1.32 o 
  -8   8   7       34.84       32.40      2.35 o 
  -7   8   7       31.66       35.94      1.63 o 
  -6   8   7        5.36        5.01      0.64 o 
  -5   8   7        0.68        0.58      0.42 o 
  -4   8   7      152.64      148.45      2.59 o 
  -3   8   7        3.70        3.98      0.51 o 
  -2   8   7        5.63        5.10      0.53 o 
  -1   8   7       51.07       52.27      1.26 o 
   0   8   7      133.62      128.44      2.63 o 
   1   8   7       49.87       50.71      1.39 o 
   2   8   7        5.83        5.00      0.58 o 
   3   8   7        3.76        5.08      0.54 o 
   4   8   7      150.14      147.87      3.51 o 
   5   8   7        0.83        0.08      0.40 o 
   6   8   7        5.51        5.05      0.71 o 
   7   8   7       31.81       32.41      1.61 o 
   8   8   7       35.25       33.07      1.74 o 
   9   8   7        4.45        5.00      1.02 o 
  10   8   7       10.56        9.99      1.33 o 
  11   8   7        0.77        1.42      0.95 o 
  -8   9   7        2.95        3.68      1.36 o 
  -7   9   7       31.31       34.77      2.39 o 
  -6   9   7       49.87       50.18      1.85 o 
  -5   9   7        1.23        0.76      0.92 o 
  -4   9   7       10.98       11.35      1.47 o 
  -3   9   7       42.70       41.48      1.52 o 
  -2   9   7      162.08      158.59      3.29 o 
  -1   9   7       33.69       33.62      1.57 o 
   0   9   7        1.35        2.56      0.66 o 
   1   9   7       32.10       31.49      1.42 o 
   2   9   7      165.30      159.55      3.94 o 
   3   9   7       44.89       41.36      1.55 o 
   4   9   7       10.71       11.78      0.94 o 
   5   9   7        1.33        1.62      0.56 o 
   6   9   7       49.98       50.34      1.94 o 
   7   9   7       31.16       30.69      1.66 o 
   8   9   7        2.84        3.91      0.88 o 
   9   9   7       19.53       21.15      1.61 o 
  10   9   7        1.69        0.68      0.90 o 
  -6  10   7        0.45        0.59      0.90 o 
  -5  10   7       33.26       34.34      2.15 o 
  -4  10   7        5.73        5.39      1.07 o 
  -3  10   7       41.49       43.62      2.13 o 
  -2  10   7       55.65       61.04      2.41 o 
  -1  10   7       62.74       67.37      2.50 o 
   0  10   7        0.40        0.96      0.60 o 
   1  10   7       64.46       69.53      2.36 o 
   2  10   7       55.41       57.53      2.09 o 
   3  10   7       38.81       39.27      1.67 o 
   4  10   7        5.96        5.76      0.80 o 
   5  10   7       32.54       34.22      1.62 o 
   6  10   7        0.44        0.33      0.62 o 
   7  10   7       42.54       38.23      1.90 o 
   8  10   7       22.83       22.57      1.68 o 
   9  10   7        7.88       10.82      1.36 o 
  10  10   7        2.25        2.54      1.02 o 
  -6  11   7        3.83        4.35      1.22 o 
  -5  11   7       17.95       18.81      1.83 o 
  -4  11   7       21.86       18.85      1.76 o 
  -3  11   7       14.35       13.92      1.50 o 
  -2  11   7       19.25       18.81      1.56 o 
  -1  11   7       47.14       46.82      2.14 o 
   0  11   7        8.47       11.39      1.18 o 
   1  11   7       47.36       45.29      1.97 o 
   2  11   7       18.47       16.67      1.30 o 
   3  11   7       13.77       14.13      1.21 o 
   4  11   7       21.60       20.41      1.36 o 
   5  11   7       17.61       16.29      1.31 o 
   6  11   7        4.29        5.84      0.98 o 
   7  11   7       29.89       25.99      1.73 o 
   8  11   7       34.43       35.60      2.00 o 
   9  11   7       12.71       15.25      1.59 o 
  -6  12   7        7.07        5.46      1.38 o 
  -5  12   7        2.49        2.97      1.16 o 
  -4  12   7       24.92       28.95      2.08 o 
  -3  12   7       48.07       46.22      2.43 o 
  -2  12   7        6.09        4.86      1.02 o 
  -1  12   7       10.13        8.84      1.18 o 
   0  12   7       33.72       35.92      1.92 o 
   1  12   7       10.31       12.02      1.24 o 
   2  12   7        6.06        4.94      0.92 o 
   3  12   7       47.57       47.53      2.11 o 
   4  12   7       25.88       25.84      1.63 o 
   5  12   7        2.61        3.94      0.95 o 
   6  12   7        7.08        4.75      1.04 o 
   7  12   7       11.77       10.82      1.36 o 
   8  12   7       14.91       13.08      1.47 o 
   9  12   7        0.51        1.68      0.96 o 
  -5  13   7        7.28        6.96      1.41 o 
  -4  13   7       20.87       18.79      1.94 o 
  -3  13   7       10.14       10.37      1.51 o 
  -2  13   7       27.48       29.76      2.05 o 
  -1  13   7        9.32        8.60      1.30 o 
   0  13   7       13.84       16.19      1.53 o 
   1  13   7        9.58       11.05      1.32 o 
   2  13   7       28.26       34.46      1.91 o 
   3  13   7       10.25       11.54      1.32 o 
   4  13   7       20.86       19.08      1.62 o 
   5  13   7        7.38        7.85      1.20 o 
   6  13   7       18.86       16.53      1.56 o 
   7  13   7        0.87        1.11      0.92 o 
   8  13   7        0.28       -0.32      0.87 o 
  -5  14   7        4.63        5.10      1.38 o 
  -4  14   7        9.64        8.33      1.55 o 
  -3  14   7        0.03       -0.64      0.94 o 
  -2  14   7       14.85       19.97      1.91 o 
  -1  14   7        2.54        1.47      0.97 o 
   0  14   7        6.39        4.50      1.12 o 
   1  14   7        2.85        1.42      0.90 o 
   2  14   7       14.62       16.82      1.62 o 
   3  14   7        0.01       -0.13      0.81 o 
   4  14   7       10.13       10.49      1.39 o 
   5  14   7        4.71        5.05      1.13 o 
   6  14   7        2.91        2.27      0.99 o 
   7  14   7        2.84        1.60      1.01 o 
  -5  15   7        3.19        3.72      1.35 o 
  -4  15   7       13.90       13.51      1.86 o 
  -3  15   7       15.91       16.16      1.93 o 
  -2  15   7        4.00        4.68      1.24 o 
  -1  15   7        5.84        6.84      1.33 o 
   0  15   7       12.77       10.79      1.49 o 
   1  15   7        5.45        7.06      1.32 o 
   2  15   7        3.85        2.79      1.04 o 
   3  15   7       15.09       13.87      1.62 o 
   4  15   7       13.75       13.54      1.57 o 
   5  15   7        3.14        1.36      1.01 o 
   6  15   7        1.63        1.50      1.01 o 
  -4  16   7        3.45        3.73      1.38 o 
  -3  16   7       10.44        8.43      1.64 o 
  -2  16   7        0.01       -0.96      0.96 o 
  -1  16   7        2.26        1.78      1.07 o 
   0  16   7        4.13        5.09      1.28 o 
   1  16   7        2.16        2.44      1.14 o 
   2  16   7        0.01       -0.90      0.90 o 
   3  16   7       10.64       10.85      1.51 o 
   4  16   7        3.64        3.46      1.18 o 
  -2  17   7        5.02        4.87      1.45 o 
  -1  17   7        1.67        1.48      1.17 o 
   0  17   7        0.56        0.34      1.05 o 
   1  17   7        1.80       -0.42      0.99 o 
   2  17   7        5.43        5.75      1.36 o 
   1   0   8       82.06       79.95      3.88 o 
   2   0   8       18.52       15.73      0.64 o 
   3   0   8       10.79       12.11      0.48 o 
   4   0   8      167.31      167.07      2.38 o 
   5   0   8      510.69      506.14      6.36 o 
   6   0   8        0.00        0.02      0.33 o 
   7   0   8       50.84       47.73      1.37 o 
   8   0   8       34.88       35.35      1.81 o 
   9   0   8       10.14       10.73      1.27 o 
  10   0   8       12.46       13.47      1.52 o 
  11   0   8       17.53       22.33      1.92 o 
  12   0   8        8.61        7.73      1.53 o 
 -12   1   8        6.13        7.46      1.59 o 
 -11   1   8       18.43       23.32      2.00 o 
 -10   1   8        0.71        0.28      0.89 o 
  -9   1   8       12.83       13.60      1.41 o 
  -8   1   8       27.75       26.16      1.14 o 
  -7   1   8       51.18       48.56      1.44 o 
  -6   1   8        9.00       10.00      0.60 o 
  -5   1   8      254.19      240.97      3.35 o 
  -4   1   8      254.88      245.86      3.72 o 
  -3   1   8       77.33       78.34      2.50 o 
  -2   1   8       94.29       96.08      2.75 o 
   0   1   8      238.52      226.60      3.69 o 
   1   1   8      463.85      485.19      5.96 o 
   2   1   8       91.40       97.66      1.88 o 
   3   1   8       76.19       79.09      1.40 o 
   4   1   8      258.20      245.61      3.88 o 
   5   1   8      246.85      236.33      6.45 o 
   6   1   8        8.38        8.11      0.57 o 
   7   1   8       49.67       47.88      1.90 o 
   8   1   8       27.56       28.36      1.57 o 
   9   1   8       12.85       11.69      1.30 o 
  10   1   8        0.86        0.32      0.83 o 
  11   1   8       19.18       16.78      1.77 o 
  12   1   8        6.09        7.93      1.50 o 
 -12   2   8        0.08        0.99      1.19 o 
 -11   2   8        1.78        3.16      1.17 o 
 -10   2   8       51.20       54.16      2.65 o 
  -9   2   8       14.85       13.79      1.74 o 
  -8   2   8        1.44        2.64      0.59 o 
  -7   2   8        7.26        6.89      0.68 o 
  -6   2   8      213.86      224.35      4.17 o 
  -5   2   8      442.41      434.37      5.66 o 
  -4   2   8      101.77       96.47      1.67 o 
  -3   2   8      313.65      304.55      7.16 o 
  -2   2   8      626.56      629.82     10.31 o 
  -1   2   8       44.76       47.69      0.98 o 
   0   2   8        9.05        8.25      0.40 o 
   1   2   8       42.85       48.09      0.85 o 
   2   2   8      631.51      633.37      7.56 o 
   3   2   8      319.07      324.96      7.79 o 
   4   2   8      101.04       95.03      2.27 o 
   5   2   8      444.48      438.72      9.12 o 
   6   2   8      216.76      213.86      5.05 o 
   7   2   8        7.70        7.40      0.83 o 
   8   2   8        1.51        3.52      0.74 o 
   9   2   8       15.80       13.09      1.31 o 
  10   2   8       49.17       51.97      2.43 o 
  11   2   8        1.80        2.29      1.03 o 
  12   2   8        0.06       -0.46      1.02 o 
 -12   3   8        7.51        9.14      1.71 o 
 -11   3   8        0.90        1.45      1.15 o 
 -10   3   8        4.63        3.48      0.78 o 
  -9   3   8       31.85       28.88      1.41 o 
  -8   3   8       96.22       96.70      2.43 o 
  -7   3   8       32.85       32.28      1.26 o 
  -6   3   8       20.44       20.63      1.00 o 
  -5   3   8       38.99       37.04      1.02 o 
  -4   3   8      228.14      229.21      3.27 o 
  -3   3   8       87.16       87.78      1.57 o 
  -2   3   8       95.80      100.23      2.16 o 
  -1   3   8        2.99        2.79      0.31 o 
   0   3   8      560.88      591.19      7.24 o 
   1   3   8        3.89        3.86      0.18 o 
   2   3   8       95.79       96.33      3.18 o 
   3   3   8       87.14       89.76      3.15 o 
   4   3   8      222.09      224.00      6.19 o 
   5   3   8       37.93       38.14      1.23 o 
   6   3   8       20.46       21.16      1.05 o 
   7   3   8       32.02       31.84      1.45 o 
   8   3   8       96.41      102.01      3.07 o 
   9   3   8       32.16       35.58      1.86 o 
  10   3   8        4.57        3.33      1.00 o 
  11   3   8        1.05        1.07      0.91 o 
  12   3   8        7.85        9.01      1.51 o 
 -11   4   8        0.15       -0.28      1.02 o 
 -10   4   8       17.17       17.03      1.32 o 
  -9   4   8        5.40        5.83      0.86 o 
  -8   4   8        0.13        0.03      0.50 o 
  -7   4   8       35.56       34.66      1.38 o 
  -6   4   8      173.19      163.55      2.70 o 
  -5   4   8       46.99       44.70      1.17 o 
  -4   4   8       12.80       12.93      0.65 o 
  -3   4   8      122.38      117.49      1.96 o 
  -2   4   8       69.90       71.37      1.74 o 
  -1   4   8      334.67      339.43      4.54 o 
   0   4   8      128.37      121.95      1.59 o 
   1   4   8      338.65      350.12      3.02 o 
   2   4   8       73.68       74.76      2.74 o 
   3   4   8      121.22      111.75      3.74 o 
   4   4   8       11.51       11.95      1.36 o 
   5   4   8       51.01       46.49      1.41 o 
   6   4   8      168.05      159.94      3.80 o 
   7   4   8       35.29       34.70      1.49 o 
   8   4   8        0.13       -0.48      0.57 o 
   9   4   8        6.14        5.89      0.99 o 
  10   4   8       17.88       19.29      1.63 o 
  11   4   8        0.16        0.64      0.82 o 
 -11   5   8        8.78       10.54      1.73 o 
 -10   5   8        2.74        2.32      0.81 o 
  -9   5   8       40.12       40.44      1.73 o 
  -8   5   8       12.76       11.77      1.04 o 
  -7   5   8       79.95       81.21      6.28 o 
  -6   5   8       45.05       43.99      1.26 o 
  -5   5   8       26.41       29.37      1.01 o 
  -4   5   8        1.20        1.02      0.36 o 
  -3   5   8      257.43      254.69      3.64 o 
  -2   5   8       62.11       60.78      1.29 o 
  -1   5   8      141.56      138.63      2.15 o 
   0   5   8       46.37       48.36      0.85 o 
   1   5   8      135.74      132.91      1.67 o 
   2   5   8       64.63       63.51      5.03 o 
   3   5   8      261.38      256.32      4.64 o 
   4   5   8        1.23        1.71      0.77 o 
   5   5   8       27.42       28.77      0.93 o 
   6   5   8       44.50       37.45      1.39 o 
   7   5   8       82.00       83.49      2.45 o 
   8   5   8       12.87       15.09      1.21 o 
   9   5   8       39.97       37.57      1.95 o 
  10   5   8        2.79        2.48      0.89 o 
  11   5   8        8.35        8.91      1.38 o 
 -11   6   8        3.97        5.79      1.57 o 
 -10   6   8       17.62       17.69      2.02 o 
  -9   6   8       33.80       37.92      1.75 o 
  -8   6   8       14.50       14.76      1.77 o 
  -7   6   8       67.80       67.73      2.07 o 
  -6   6   8        7.72        8.66      0.70 o 
  -5   6   8       35.31       36.59      1.90 o 
  -4   6   8       29.65       26.31      1.42 o 
  -3   6   8      111.21      108.95      1.98 o 
  -2   6   8       26.68       24.67      0.88 o 
  -1   6   8      344.03      334.78      4.56 o 
   0   6   8       88.70       89.18      1.34 o 
   1   6   8      339.24      343.57      4.18 o 
   2   6   8       29.42       26.12      1.19 o 
   3   6   8      107.34      106.83      3.74 o 
   5   6   8       37.58       37.04      1.12 o 
   6   6   8        7.86        8.83      0.72 o 
   7   6   8       67.70       67.63      2.20 o 
   8   6   8       15.42       14.03      1.19 o 
   9   6   8       33.65       33.81      1.89 o 
  10   6   8       17.40       16.80      1.56 o 
  11   6   8        4.08        4.76      1.16 o 
 -10   7   8        1.19       -0.29      1.12 o 
  -9   7   8       52.08       51.56      3.66 o 
  -8   7   8        8.70       10.37      1.20 o 
  -7   7   8        5.65        3.97      0.78 o 
  -6   7   8        7.36        6.31      0.68 o 
  -5   7   8       24.11       24.23      0.98 o 
  -4   7   8      178.04      171.00      2.83 o 
  -3   7   8       19.41       18.35      0.84 o 
  -2   7   8       11.36       10.25      0.98 o 
  -1   7   8      100.42       91.88      1.79 o 
   0   7   8       50.82       55.81      1.30 o 
   1   7   8      104.20      104.02      1.43 o 
   2   7   8       11.25       11.58      1.14 o 
   5   7   8       24.88       24.76      0.98 o 
   6   7   8        6.98        6.08      0.68 o 
   7   7   8        5.72        4.53      0.73 o 
   8   7   8        7.82        8.47      1.02 o 
   9   7   8       51.57       50.53      2.28 o 
  10   7   8        1.23        0.80      0.85 o 
  11   7   8        5.02        4.39      1.18 o 
  -9   8   8        0.71       -0.36      0.96 o 
  -8   8   8       12.26       13.06      1.22 o 
  -7   8   8        1.13        2.01      0.73 o 
  -6   8   8       45.48       45.18      1.41 o 
  -5   8   8       54.29       52.67      1.46 o 
  -4   8   8        0.02        0.00      0.41 o 
  -3   8   8       10.28       10.09      1.02 o 
  -2   8   8       90.92       99.94      1.94 o 
  -1   8   8      112.72      109.78      2.00 o 
   0   8   8      403.45      405.97      5.45 o 
   1   8   8      110.70      108.26      1.79 o 
   2   8   8       91.23       96.72      2.52 o 
   3   8   8        9.31        9.19      0.70 o 
   4   8   8        0.02        0.01      0.34 o 
   5   8   8       54.77       52.34      1.66 o 
   6   8   8       44.28       44.36      1.64 o 
   7   8   8        0.95        2.12      0.65 o 
   8   8   8       12.20       12.33      1.20 o 
   9   8   8        0.63        0.70      0.79 o 
  10   8   8       10.63        9.89      1.30 o 
  -9   9   8        1.67        4.01      1.30 o 
  -8   9   8       46.83       51.72      3.05 o 
  -7   9   8        8.08        8.66      1.54 o 
  -6   9   8       33.42       32.64      1.58 o 
  -5   9   8       23.41       22.70      1.28 o 
  -4   9   8       67.94       64.93      1.64 o 
  -3   9   8       17.65       20.45      1.13 o 
  -2   9   8       81.21       77.81      2.08 o 
  -1   9   8       74.68       72.79      1.97 o 
   0   9   8       25.10       27.89      1.46 o 
   1   9   8       74.96       73.79      2.32 o 
   2   9   8       80.77       75.62      2.29 o 
   3   9   8       18.97       17.60      1.02 o 
   4   9   8       66.88       63.52      1.97 o 
   5   9   8       23.98       25.83      1.27 o 
   6   9   8       33.36       34.28      1.54 o 
   7   9   8        8.95       10.37      1.06 o 
   8   9   8       48.26       52.22      2.21 o 
   9   9   8        1.50        3.19      0.95 o 
  10   9   8        1.09        0.99      0.89 o 
  -6  10   8        0.10       -0.33      0.87 o 
  -5  10   8       26.45       31.06      2.08 o 
  -4  10   8        4.04        3.40      0.96 o 
  -3  10   8       72.35       73.86      2.89 o 
  -2  10   8       38.01       36.37      1.96 o 
  -1  10   8       29.43       29.41      1.65 o 
   0  10   8        2.84        2.61      0.72 o 
   1  10   8       27.87       27.02      1.49 o 
   2  10   8       37.66       38.78      1.64 o 
   3  10   8       71.54       74.68      2.34 o 
   4  10   8        3.91        3.24      0.67 o 
   5  10   8       26.81       29.36      1.47 o 
   6  10   8        0.09       -0.05      0.61 o 
   7  10   8        0.84        1.06      0.75 o 
   8  10   8       25.95       25.46      1.69 o 
   9  10   8        2.50        2.74      0.94 o 
  -6  11   8        0.74        0.20      0.92 o 
  -5  11   8        9.54        8.97      1.43 o 
  -4  11   8        0.75        0.52      0.84 o 
  -3  11   8       49.07       45.92      2.36 o 
  -2  11   8       29.97       31.89      1.92 o 
  -1  11   8        0.14       -0.19      0.62 o 
   0  11   8        2.47        2.23      0.77 o 
   1  11   8        0.10        0.58      0.63 o 
   2  11   8       30.29       32.22      1.65 o 
   3  11   8       51.01       50.31      1.99 o 
   4  11   8        0.61        2.11      0.70 o 
   5  11   8       10.03       10.13      1.07 o 
   6  11   8        0.88       -0.11      0.66 o 
   7  11   8       17.73       15.30      1.41 o 
   8  11   8        6.97        7.82      1.18 o 
   9  11   8        2.59        1.76      0.94 o 
  -6  12   8       11.70       14.03      1.80 o 
  -5  12   8       20.91       24.03      2.04 o 
  -4  12   8        1.20        2.00      0.97 o 
  -3  12   8       22.15       24.83      1.88 o 
  -2  12   8       22.21       22.93      1.79 o 
  -1  12   8        3.96        4.36      0.99 o 
   0  12   8       14.59       17.20      1.45 o 
   1  12   8        4.40        4.92      0.93 o 
   2  12   8       21.58       22.26      1.51 o 
   3  12   8       22.87       22.30      1.51 o 
   4  12   8        1.28        1.80      0.74 o 
   5  12   8       21.14       23.85      1.56 o 
   6  12   8       11.80       12.51      1.33 o 
   7  12   8        8.06        7.25      1.16 o 
   8  12   8        0.87        2.50      0.94 o 
  -6  13   8        1.85        2.17      1.16 o 
  -5  13   8        3.47        2.60      1.14 o 
  -4  13   8       44.18       44.53      2.59 o 
  -3  13   8        1.32        0.66      0.94 o 
  -2  13   8        3.47        4.39      1.16 o 
  -1  13   8       21.72       21.60      1.76 o 
   0  13   8       76.94       78.86      3.02 o 
   1  13   8       21.63       19.02      1.57 o 
   2  13   8        3.48        5.18      1.03 o 
   3  13   8        1.17       -0.23      0.72 o 
   4  13   8       42.00       41.26      2.11 o 
   5  13   8        3.63        4.76      1.01 o 
   6  13   8        1.84        2.04      0.94 o 
   7  13   8        5.12        4.77      1.11 o 
  -5  14   8        0.33       -0.91      0.91 o 
  -4  14   8       10.99       13.39      1.79 o 
  -3  14   8       12.88       13.84      1.76 o 
  -2  14   8        4.61        4.04      1.20 o 
  -1  14   8       24.89       24.89      1.92 o 
   0  14   8        3.48        2.97      1.02 o 
   1  14   8       24.27       23.63      1.78 o 
   2  14   8        5.09        3.73      1.00 o 
   3  14   8       13.64       14.03      1.51 o 
   4  14   8       10.86       10.41      1.35 o 
   5  14   8        0.37       -0.12      0.82 o 
   6  14   8        3.71        2.55      1.02 o 
  -5  15   8        3.39        1.47      1.21 o 
  -4  15   8        0.34        1.30      1.14 o 
  -3  15   8        2.55        3.82      1.27 o 
  -2  15   8        0.65       -0.45      0.97 o 
  -1  15   8        7.21        8.76      1.38 o 
   0  15   8        1.39        2.08      1.00 o 
   1  15   8        6.75        5.92      1.22 o 
   2  15   8        0.56        0.11      0.87 o 
   3  15   8        2.78        3.05      1.06 o 
   4  15   8        0.36        1.16      0.93 o 
   5  15   8        3.68        4.45      1.15 o 
  -4  16   8        1.41        2.92      1.37 o 
  -3  16   8        0.08        0.00      1.04 o 
  -2  16   8        2.42        1.71      1.20 o 
  -1  16   8        4.34        3.91      1.26 o 
   0  16   8        3.62        2.74      1.16 o 
   1  16   8        4.32        4.48      1.21 o 
   2  16   8        2.55        3.05      1.14 o 
   3  16   8        0.05       -0.30      0.92 o 
   4  16   8        1.34        2.10      1.08 o 
   1   0   9        0.11       -0.39      0.41 o 
   2   0   9       16.38       13.46      0.64 o 
   3   0   9       14.35       13.41      0.54 o 
   4   0   9       22.31       23.62      0.74 o 
   5   0   9      115.86      118.48      2.24 o 
   6   0   9      209.99      211.95      3.65 o 
   7   0   9       19.36       20.90      0.93 o 
   8   0   9        0.10       -0.04      0.61 o 
   9   0   9        5.09        4.66      1.00 o 
  10   0   9       29.89       28.51      1.90 o 
  11   0   9        0.70        1.01      0.97 o 
 -11   1   9        0.35        0.51      0.99 o 
 -10   1   9        1.86        2.46      1.01 o 
  -9   1   9        5.04        5.05      1.08 o 
  -8   1   9       64.45       65.25      1.81 o 
  -7   1   9        4.74        4.01      0.64 o 
  -6   1   9       42.18       44.59      1.13 o 
  -5   1   9       30.30       31.61      1.53 o 
  -4   1   9      147.15      144.07      2.19 o 
  -3   1   9      238.52      246.88      5.18 o 
  -2   1   9       43.66       41.37      1.67 o 
   0   1   9      222.58      217.21      5.37 o 
   1   1   9      169.27      173.38      3.07 o 
   2   1   9       45.02       43.79      1.12 o 
   3   1   9      235.07      244.69      4.27 o 
   4   1   9      139.23      135.63      2.34 o 
   5   1   9       32.93       33.19      0.91 o 
   6   1   9       41.33       41.12      1.15 o 
   7   1   9        5.17        4.50      0.76 o 
   8   1   9       63.25       63.79      2.43 o 
   9   1   9        4.99        5.63      0.99 o 
  10   1   9        2.06        1.60      0.87 o 
  11   1   9        0.36        0.20      0.90 o 
 -11   2   9       27.10       24.54      2.07 o 
 -10   2   9        6.43        5.41      1.26 o 
  -9   2   9       17.69       16.69      1.37 o 
  -8   2   9        9.55       11.31      0.89 o 
  -7   2   9        7.20        6.34      0.82 o 
  -6   2   9       10.95       13.32      0.77 o 
  -5   2   9       10.13       10.64      0.62 o 
  -4   2   9      159.65      157.10      2.43 o 
  -3   2   9      251.71      247.28      3.41 o 
  -2   2   9       74.59       73.92      2.48 o 
  -1   2   9      204.00      212.16      8.11 o 
   0   2   9       30.96       25.45      0.83 o 
   1   2   9      198.35      210.10      5.09 o 
   2   2   9       76.11       76.22      1.00 o 
   3   2   9      253.47      244.46      6.44 o 
   4   2   9      160.71      160.43      3.56 o 
   5   2   9       10.55        9.82      0.79 o 
   6   2   9       10.03       10.66      0.92 o 
   7   2   9        6.32        5.72      0.78 o 
   8   2   9       10.18       12.90      1.18 o 
   9   2   9       17.71       19.29      1.53 o 
  10   2   9        6.22        7.53      1.18 o 
  11   2   9       26.97       28.07      2.02 o 
 -11   3   9       11.64       10.58      1.62 o 
 -10   3   9       23.57       26.43      1.58 o 
  -9   3   9       21.41       21.69      1.28 o 
  -8   3   9       11.61       11.98      0.96 o 
  -7   3   9       31.29       31.69      1.28 o 
  -6   3   9       35.02       34.34      1.05 o 
  -5   3   9       32.53       30.14      0.96 o 
  -4   3   9       91.27       86.19      1.61 o 
  -3   3   9      197.39      193.64      2.86 o 
  -2   3   9       54.32       61.63      1.25 o 
  -1   3   9       51.19       55.01      1.42 o 
   0   3   9       48.96       48.30      0.82 o 
   1   3   9       45.74       49.38      0.80 o 
   2   3   9       56.10       63.93      2.55 o 
   3   3   9      199.52      197.20      5.49 o 
   4   3   9       88.88       83.08      3.24 o 
   5   3   9       33.73       32.06      0.98 o 
   6   3   9       33.58       30.77      1.29 o 
   7   3   9       33.11       36.64      1.54 o 
   8   3   9       11.11       10.78      1.07 o 
   9   3   9       22.21       22.42      1.55 o 
  10   3   9       23.41       22.58      1.70 o 
  11   3   9       11.48        9.91      1.40 o 
 -11   4   9        1.35        3.15      1.30 o 
 -10   4   9        4.22        4.78      1.31 o 
  -9   4   9        0.59        0.19      0.87 o 
  -8   4   9        1.08        0.81      0.56 o 
  -7   4   9        4.14        3.67      0.67 o 
  -6   4   9      231.90      226.81      3.73 o 
  -5   4   9        4.70        4.59      0.52 o 
  -4   4   9        5.53        5.54      0.51 o 
  -3   4   9        7.49        8.39      0.56 o 
  -2   4   9       56.71       55.17      1.22 o 
  -1   4   9      350.29      340.92      4.56 o 
   0   4   9       17.49       18.17      1.16 o 
   1   4   9      348.73      348.44      3.37 o 
   2   4   9       62.95       60.37      2.47 o 
   3   4   9        6.20        5.57      1.07 o 
   4   4   9        4.87        4.78      1.06 o 
   5   4   9        5.01        5.92      0.47 o 
   6   4   9      235.18      223.59      5.02 o 
   7   4   9        4.29        5.01      0.71 o 
   8   4   9        1.24        3.22      0.73 o 
   9   4   9        0.81        0.06      0.71 o 
  10   4   9        3.79        4.14      1.03 o 
  11   4   9        1.49        1.65      0.94 o 
 -11   5   9        2.72        3.07      1.31 o 
 -10   5   9        1.07        1.46      1.16 o 
  -9   5   9       11.01       11.38      1.11 o 
  -8   5   9       46.83       46.28      1.74 o 
  -7   5   9        3.18        4.45      0.66 o 
  -6   5   9       52.61       52.28      1.41 o 
  -5   5   9       51.71       52.01      1.34 o 
  -4   5   9      224.72      216.64      3.54 o 
  -3   5   9       91.71       94.69      1.79 o 
  -2   5   9      347.20      350.76      9.00 o 
  -1   5   9       65.10       65.17      1.37 o 
   0   5   9       65.74       68.70      1.51 o 
   1   5   9       67.37       70.83      1.29 o 
   2   5   9      347.18      345.83      5.97 o 
   3   5   9       90.57       92.26      5.63 o 
   4   5   9      225.97      214.29      6.21 o 
   6   5   9       52.58       51.91      1.61 o 
   7   5   9        3.48        4.35      0.65 o 
   8   5   9       45.03       43.64      1.87 o 
   9   5   9       10.87       10.84      1.20 o 
  10   5   9        1.06        1.72      0.84 o 
  11   5   9        2.72        2.82      1.06 o 
 -11   6   9        3.07        3.61      1.38 o 
 -10   6   9       11.72       14.44      1.92 o 
  -9   6   9       11.11       10.50      1.14 o 
  -8   6   9       11.37       13.08      1.13 o 
  -7   6   9       16.60       17.74      1.00 o 
  -6   6   9       63.90       62.40      1.58 o 
  -5   6   9       13.28       10.85      0.74 o 
  -4   6   9       18.71       18.47      0.96 o 
  -3   6   9       27.57       26.95      0.95 o 
  -2   6   9      119.05      118.19      2.09 o 
  -1   6   9      281.24      279.02      3.90 o 
   0   6   9        1.46        1.45      0.36 o 
   1   6   9      275.09      272.79      3.80 o 
   2   6   9      119.51      122.09      2.78 o 
   3   6   9       26.04       23.02      1.78 o 
   6   6   9       61.74       58.83      1.76 o 
   7   6   9       16.02       17.32      1.12 o 
   8   6   9       11.65       11.99      1.11 o 
   9   6   9       11.53       10.26      1.19 o 
  10   6   9       12.33       11.72      1.35 o 
  11   6   9        3.18        2.80      1.03 o 
 -10   7   9        0.29       -0.27      1.15 o 
  -9   7   9        8.58       11.51      1.32 o 
  -8   7   9        0.43        0.57      0.68 o 
  -7   7   9        8.93        7.57      0.77 o 
  -6   7   9        0.69        0.29      0.45 o 
  -5   7   9       19.68       21.35      0.99 o 
  -4   7   9       20.70       18.55      1.55 o 
  -3   7   9       42.26       43.84      1.25 o 
  -2   7   9       61.38       61.26      1.46 o 
  -1   7   9       35.74       34.81      1.29 o 
   0   7   9       75.76       73.28      1.50 o 
   1   7   9       38.44       36.70      1.17 o 
   2   7   9       62.55       64.21      2.54 o 
   6   7   9        0.63        0.39      0.43 o 
   7   7   9        9.23        7.30      0.80 o 
   8   7   9        0.57        0.48      0.64 o 
   9   7   9        8.75        9.10      1.18 o 
  10   7   9        0.29        1.27      0.88 o 
  -9   8   9       13.15       15.02      1.92 o 
  -8   8   9        5.33        5.46      0.96 o 
  -7   8   9       20.75       21.91      1.93 o 
  -6   8   9       20.14       17.49      1.04 o 
  -5   8   9       73.14       72.98      2.88 o 
  -4   8   9        0.51        0.90      0.45 o 
  -3   8   9       39.18       42.00      1.26 o 
  -2   8   9       19.74       19.79      0.92 o 
  -1   8   9       37.55       39.14      1.26 o 
   0   8   9        2.26        2.78      0.45 o 
   1   8   9       35.53       34.92      0.82 o 
   2   8   9       20.00       20.80      0.98 o 
   3   8   9       39.98       40.14      1.29 o 
   4   8   9        0.29        0.68      0.36 o 
   5   8   9       72.75       70.56      1.97 o 
   6   8   9       19.82       19.28      1.07 o 
   7   8   9       21.60       22.51      1.32 o 
   8   8   9        5.55        5.52      0.93 o 
   9   8   9       12.21       11.94      1.29 o 
  10   8   9        0.81       -0.06      0.81 o 
  -8   9   9       60.03       60.63      3.34 o 
  -7   9   9       27.39       34.47      2.37 o 
  -6   9   9       12.54       10.43      1.08 o 
  -5   9   9        6.45        6.78      0.74 o 
  -4   9   9        1.97        1.54      0.53 o 
  -3   9   9       10.79        8.74      0.82 o 
  -2   9   9        0.70        0.82      0.52 o 
  -1   9   9      103.52      100.17      2.44 o 
   0   9   9      133.39      138.38      3.75 o 
   1   9   9      105.19      103.40      2.89 o 
   2   9   9        0.87        1.62      0.51 o 
   3   9   9       11.84       12.17      0.89 o 
   4   9   9        2.39        1.67      0.50 o 
   5   9   9        7.22        8.85      0.79 o 
   6   9   9       12.97       13.23      1.05 o 
   7   9   9       26.89       25.75      1.49 o 
   8   9   9       60.25       63.88      2.41 o 
   9   9   9        3.19        2.25      0.89 o 
  10   9   9        4.49        3.76      1.01 o 
  -7  10   9       37.09       38.86      2.72 o 
  -6  10   9       35.74       36.85      1.95 o 
  -5  10   9       14.74       15.64      1.26 o 
  -4  10   9       11.16        9.56      1.00 o 
  -3  10   9       28.65       26.43      1.77 o 
  -2  10   9       35.08       36.86      1.97 o 
  -1  10   9       46.15       50.33      2.15 o 
   0  10   9       41.26       37.88      1.76 o 
   1  10   9       45.67       49.02      1.92 o 
   2  10   9       34.97       36.86      1.58 o 
   3  10   9       28.86       29.04      1.39 o 
   4  10   9       11.15       11.42      0.94 o 
   5  10   9       14.36       14.91      1.09 o 
   6  10   9       36.48       36.32      1.65 o 
   7  10   9       36.15       36.93      1.82 o 
   8  10   9        0.55        1.11      0.78 o 
   9  10   9        0.90        1.56      0.85 o 
  -6  11   9        4.58        5.78      1.35 o 
  -5  11   9        1.52        2.01      1.02 o 
  -4  11   9       32.58       30.13      2.06 o 
  -3  11   9       49.15       52.80      2.50 o 
  -2  11   9        7.31        7.48      1.16 o 
  -1  11   9        0.11        0.46      0.70 o 
   0  11   9       94.75       94.86      3.12 o 
   1  11   9        0.20        0.32      0.63 o 
   2  11   9        7.51        6.86      0.94 o 
   3  11   9       47.92       50.20      1.99 o 
   4  11   9       31.55       32.22      1.59 o 
   5  11   9        1.47        2.49      0.72 o 
   6  11   9        4.62        3.24      0.81 o 
   7  11   9        3.84        3.89      0.92 o 
   8  11   9        2.35        3.16      0.93 o 
  -6  12   9        0.41       -0.42      0.97 o 
  -5  12   9        1.26        1.97      1.08 o 
  -4  12   9       16.29       18.20      1.87 o 
  -3  12   9       11.24       10.82      1.47 o 
  -2  12   9        4.74        5.19      1.12 o 
  -1  12   9       19.58       19.09      1.56 o 
   0  12   9       55.64       59.69      2.49 o 
   1  12   9       18.79       19.42      1.48 o 
   2  12   9        4.53        4.11      0.90 o 
   3  12   9       11.68       11.94      1.19 o 
   4  12   9       16.89       16.31      1.31 o 
   5  12   9        1.11        2.59      0.77 o 
   6  12   9        0.39       -0.33      0.68 o 
   7  12   9       10.41        9.88      1.20 o 
   8  12   9        1.80        2.47      0.93 o 
  -6  13   9       10.16       15.09      1.95 o 
  -5  13   9       13.78       11.96      1.71 o 
  -4  13   9        4.48        4.94      1.29 o 
  -3  13   9       10.80       11.52      1.54 o 
  -2  13   9       27.85       26.48      2.00 o 
  -1  13   9       12.85       12.66      1.45 o 
   0  13   9        0.18       -0.09      0.80 o 
   1  13   9       12.36       11.08      1.33 o 
   2  13   9       28.42       32.18      1.82 o 
   3  13   9       10.41       11.07      1.29 o 
   4  13   9        4.51        4.12      0.97 o 
   5  13   9       14.40       15.48      1.41 o 
   6  13   9        9.87       10.45      1.29 o 
   7  13   9        6.27        7.67      1.20 o 
  -6  14   9        4.61        3.59      1.40 o 
  -5  14   9        4.39        3.99      1.35 o 
  -4  14   9        7.47        7.34      1.53 o 
  -3  14   9       19.20       22.28      2.10 o 
  -2  14   9        1.86        2.97      1.07 o 
  -1  14   9        4.76        4.51      1.14 o 
   0  14   9        0.49        0.33      0.81 o 
   1  14   9        5.19        4.81      1.09 o 
   2  14   9        2.02        0.57      0.86 o 
   3  14   9       19.28       20.96      1.69 o 
   4  14   9        7.63        8.63      1.22 o 
   5  14   9        4.64        4.05      1.06 o 
   6  14   9        4.54        5.96      1.16 o 
  -4  15   9       14.49       16.46      2.02 o 
  -3  15   9       13.08       16.52      1.95 o 
  -2  15   9        0.06       -0.30      0.95 o 
  -1  15   9        4.29        3.40      1.15 o 
   0  15   9        0.07       -0.61      0.81 o 
   1  15   9        4.34        2.45      0.99 o 
   2  15   9        0.06       -0.75      0.84 o 
   3  15   9       12.74       14.92      1.61 o 
   4  15   9       14.20       15.84      1.61 o 
  -2  16   9       12.43       11.43      1.68 o 
  -1  16   9        4.67        3.52      1.24 o 
   0  16   9        2.57        2.34      1.07 o 
   1  16   9        4.63        5.49      1.24 o 
   2  16   9       12.32       13.53      1.63 o 
   1   0  10       71.26       79.00      1.78 o 
   2   0  10       15.64       15.78      0.89 o 
   3   0  10      361.01      352.14      5.46 o 
   4   0  10      116.81      120.36      3.97 o 
   5   0  10       17.57       16.96      0.77 o 
   6   0  10        9.37        9.80      0.67 o 
   7   0  10        6.07        7.60      0.76 o 
   8   0  10      103.16      113.19      3.56 o 
   9   0  10        8.77       10.05      1.27 o 
  10   0  10        0.00       -0.66      0.75 o 
  11   0  10        1.13        3.23      1.09 o 
 -11   1  10        3.37        1.96      1.05 o 
 -10   1  10        5.25        6.42      1.24 o 
  -9   1  10        1.60        0.83      0.83 o 
  -8   1  10        4.68        4.37      0.64 o 
  -7   1  10        7.39        8.01      0.71 o 
  -6   1  10      163.01      164.07      2.61 o 
  -5   1  10       54.99       54.32      1.76 o 
  -4   1  10       19.29       21.33      0.74 o 
  -3   1  10      213.74      216.65      3.07 o 
  -2   1  10      300.74      302.72      4.04 o 
  -1   1  10       65.98       69.46      1.33 o 
   0   1  10       13.88       13.95      0.69 o 
   1   1  10       65.15       68.83      2.31 o 
   2   1  10      297.91      308.03      5.03 o 
   3   1  10      213.31      220.08      3.00 o 
   4   1  10       18.93       19.94      0.69 o 
   5   1  10       57.66       56.38      1.33 o 
   6   1  10      164.01      162.70      4.14 o 
   7   1  10        8.19        8.91      0.98 o 
   8   1  10        4.80        5.72      0.95 o 
   9   1  10        1.66        1.23      0.78 o 
  10   1  10        5.54        5.76      1.09 o 
  11   1  10        3.46        3.10      1.06 o 
 -11   2  10        9.90       11.52      1.65 o 
 -10   2  10        3.24        3.65      1.13 o 
  -9   2  10       21.84       21.38      1.34 o 
  -8   2  10        8.63        9.37      1.16 o 
  -7   2  10       50.32       49.31      2.54 o 
  -6   2  10       70.22       70.75      1.55 o 
  -5   2  10      189.90      186.07      2.88 o 
  -4   2  10      140.17      138.21      2.24 o 
  -3   2  10      125.59      126.42      2.07 o 
  -2   2  10      245.58      248.03      3.44 o 
  -1   2  10       80.15       84.11      1.32 o 
   0   2  10       42.24       38.12      0.90 o 
   1   2  10       82.15       85.56      1.41 o 
   2   2  10      247.02      248.31      4.13 o 
   3   2  10      130.51      128.31      4.08 o 
   4   2  10      139.19      134.87      2.60 o 
   5   2  10      192.20      192.87      4.38 o 
   6   2  10       69.64       69.95      2.19 o 
   7   2  10       49.90       47.39      1.85 o 
   8   2  10        8.44       10.14      1.09 o 
   9   2  10       21.26       19.42      1.52 o 
  10   2  10        3.33        1.88      0.90 o 
  11   2  10        9.92       12.02      1.50 o 
 -11   3  10        6.90        7.91      1.53 o 
 -10   3  10        0.26        0.45      0.97 o 
  -9   3  10       61.69       64.73      2.05 o 
  -8   3  10        5.25        5.17      0.74 o 
  -7   3  10       69.54       69.85      2.09 o 
  -6   3  10        8.99        8.37      0.65 o 
  -5   3  10       52.94       50.96      1.51 o 
  -4   3  10       55.26       51.52      1.24 o 
  -3   3  10      114.20      111.30      1.92 o 
  -2   3  10      123.09      125.04      2.05 o 
  -1   3  10      174.54      168.77      2.79 o 
   0   3  10       14.26       15.26      0.55 o 
   1   3  10      177.82      175.74      2.06 o 
   2   3  10      120.06      119.83      2.33 o 
   3   3  10      108.99      109.18      3.81 o 
   4   3  10       56.11       51.81      2.02 o 
   5   3  10       51.70       51.89      3.18 o 
   6   3  10        8.37        7.93      0.73 o 
   7   3  10       70.06       73.27      2.29 o 
   8   3  10        5.15        5.67      0.86 o 
   9   3  10       61.72       63.09      2.48 o 
  10   3  10        0.32        1.47      0.81 o 
  11   3  10        7.10        7.50      1.31 o 
 -11   4  10        7.51        8.10      1.54 o 
 -10   4  10        0.21        0.05      0.95 o 
  -9   4  10        8.17        9.82      1.02 o 
  -8   4  10       12.63       14.08      1.08 o 
  -7   4  10       17.43       17.50      1.29 o 
  -6   4  10        2.70        2.99      0.65 o 
  -5   4  10       31.27       31.79      1.05 o 
  -4   4  10       55.03       56.81      1.35 o 
  -3   4  10      105.80      103.35      1.88 o 
  -2   4  10       25.68       26.55      0.88 o 
  -1   4  10      214.63      208.46      3.03 o 
   0   4  10      451.33      447.35      4.95 o 
   1   4  10      211.51      204.32      2.15 o 
   2   4  10       25.72       25.40      1.71 o 
   3   4  10      104.22       98.07      3.62 o 
   4   4  10       56.77       62.55      2.88 o 
   5   4  10       32.03       30.93      0.94 o 
   6   4  10        2.58        3.39      0.52 o 
   7   4  10       16.69       17.72      1.14 o 
   8   4  10       12.99       15.65      1.24 o 
   9   4  10        7.85       10.17      1.18 o 
  10   4  10        0.19       -0.12      0.76 o 
  11   4  10        7.88       10.12      1.39 o 
 -11   5  10        1.76        1.68      1.26 o 
 -10   5  10       20.15       22.69      2.20 o 
  -9   5  10        3.34        1.74      0.75 o 
  -8   5  10        2.19        2.18      0.70 o 
  -7   5  10        5.99        5.01      0.65 o 
  -6   5  10       94.54       90.67      1.93 o 
  -5   5  10       13.28       10.45      0.73 o 
  -4   5  10        3.42        3.44      0.55 o 
  -3   5  10        5.61        5.98      0.61 o 
  -2   5  10      161.55      166.64      2.79 o 
  -1   5  10        9.44        8.54      0.58 o 
   0   5  10      155.26      149.13      2.36 o 
   1   5  10        9.23        9.10      0.58 o 
   2   5  10      158.90      169.15      4.77 o 
   3   5  10        5.75        7.56      0.84 o 
   4   5  10        3.49        4.98      1.12 o 
   6   5  10       92.36       89.05      2.32 o 
   7   5  10        6.17        6.05      0.73 o 
   8   5  10        2.15        1.86      0.68 o 
   9   5  10        3.45        4.32      0.93 o 
  10   5  10       19.83       19.18      1.61 o 
  11   5  10        1.72        1.88      0.95 o 
 -10   6  10        3.96        3.48      1.35 o 
  -9   6  10        8.11        8.59      1.06 o 
  -8   6  10       51.05       50.40      1.90 o 
  -7   6  10        5.43        4.51      1.24 o 
  -6   6  10        3.18        2.60      0.56 o 
  -5   6  10       16.44       18.02      0.94 o 
  -4   6  10       37.13       38.10      1.17 o 
  -3   6  10       36.73       32.42      1.07 o 
  -2   6  10       61.19       56.80      1.35 o 
  -1   6  10       15.48       17.41      1.01 o 
   0   6  10      302.43      309.42      4.29 o 
   1   6  10       16.93       17.81      0.70 o 
   2   6  10       60.90       55.94      1.84 o 
   3   6  10       36.72       34.28      2.22 o 
   6   6  10        3.21        3.40      0.50 o 
   7   6  10        5.78        5.09      0.70 o 
   8   6  10       51.49       47.91      1.94 o 
   9   6  10        7.64        9.83      1.15 o 
  10   6  10        3.94        4.66      1.04 o 
 -10   7  10        6.76        5.76      1.50 o 
  -9   7  10       13.08       13.07      1.85 o 
  -8   7  10       30.33       27.92      2.53 o 
  -7   7  10       23.97       26.57      2.25 o 
  -6   7  10        9.51        9.46      0.82 o 
  -5   7  10        9.59       10.52      0.80 o 
  -4   7  10        6.73        7.08      0.66 o 
  -3   7  10      153.48      152.52      2.66 o 
  -2   7  10       80.90       76.42      1.68 o 
  -1   7  10       60.52       57.02      1.40 o 
   0   7  10       10.33       11.21      0.78 o 
   1   7  10       64.38       62.13      1.33 o 
   2   7  10       81.54       78.62      3.43 o 
   6   7  10        9.95        9.11      0.70 o 
   7   7  10       25.15       29.14      1.36 o 
   8   7  10       30.34       30.89      1.57 o 
   9   7  10       12.89       11.49      1.24 o 
  10   7  10        6.70        6.99      1.17 o 
  -9   8  10        8.42       12.54      1.86 o 
  -8   8  10        7.67        8.93      1.13 o 
  -7   8  10       59.85       62.63      2.38 o 
  -6   8  10       26.42       26.49      1.19 o 
  -5   8  10       25.99       28.74      1.16 o 
  -4   8  10       11.65       11.37      1.13 o 
  -3   8  10       77.58       81.49      1.83 o 
  -2   8  10        7.09        7.11      0.65 o 
  -1   8  10        8.82        9.31      0.83 o 
   0   8  10        0.58        1.04      0.42 o 
   1   8  10        7.76        6.77      0.64 o 
   2   8  10        6.94        7.17      0.65 o 
   3   8  10       75.58       75.91      2.00 o 
   6   8  10       26.92       26.92      1.19 o 
   7   8  10       58.01       61.63      2.09 o 
   8   8  10        7.90        8.86      1.05 o 
   9   8  10        8.68       11.24      1.24 o 
  10   8  10        9.66       13.53      1.40 o 
  -8   9  10        7.83       10.58      1.76 o 
  -7   9  10        1.54        1.59      0.80 o 
  -6   9  10        7.27        7.82      0.81 o 
  -5   9  10       33.41       34.08      1.32 o 
  -4   9  10        4.15        5.55      0.66 o 
  -3   9  10       23.78       24.08      1.08 o 
  -2   9  10       15.01       15.41      1.43 o 
  -1   9  10       43.87       45.29      1.59 o 
   0   9  10       32.09       31.72      1.28 o 
   1   9  10       42.34       44.15      1.72 o 
   2   9  10       15.63       16.99      1.04 o 
   3   9  10       23.06       22.84      1.09 o 
   4   9  10        4.20        5.37      0.61 o 
   5   9  10       32.92       32.28      1.31 o 
   6   9  10        7.26        6.44      0.77 o 
   7   9  10        1.72        2.77      0.70 o 
   8   9  10        7.81        6.34      0.98 o 
   9   9  10        0.30        1.61      0.83 o 
  -7  10  10        6.27        5.08      1.01 o 
  -6  10  10        3.25        3.07      1.65 o 
  -5  10  10        2.53        2.56      0.79 o 
  -4  10  10       44.94       47.93      1.83 o 
  -3  10  10        1.26        1.70      0.64 o 
  -2  10  10       12.82       13.85      1.36 o 
  -1  10  10        7.46        7.17      1.01 o 
   0  10  10       56.85       59.52      2.27 o 
   1  10  10        7.67        7.74      0.93 o 
   2  10  10       12.62       12.58      1.07 o 
   3  10  10        1.20        1.41      0.56 o 
   4  10  10       45.35       47.32      1.72 o 
   5  10  10        2.46        1.76      0.61 o 
   6  10  10        3.20        3.56      0.73 o 
   7  10  10        6.28        6.52      0.90 o 
   8  10  10        3.20        3.23      0.84 o 
   9  10  10        0.85        0.40      0.78 o 
  -6  11  10        8.47        6.15      1.49 o 
  -5  11  10        6.54        8.67      1.46 o 
  -4  11  10        1.59       -0.22      0.91 o 
  -3  11  10        4.38        3.32      1.00 o 
  -2  11  10       38.05       39.07      2.15 o 
  -1  11  10       10.34       10.06      1.23 o 
   0  11  10       20.53       20.93      1.50 o 
   1  11  10        9.70        9.69      1.09 o 
   2  11  10       40.03       40.66      1.83 o 
   3  11  10        4.76        4.15      0.80 o 
   4  11  10        1.59        1.05      0.62 o 
   5  11  10        6.46        6.41      0.88 o 
   6  11  10        8.57        8.43      1.01 o 
   7  11  10        0.18        0.81      0.71 o 
   8  11  10        3.82        2.41      0.89 o 
  -6  12  10        4.09        3.93      1.30 o 
  -5  12  10        5.34        3.87      1.24 o 
  -4  12  10       40.84       44.77      2.61 o 
  -3  12  10        4.92        4.93      1.15 o 
  -2  12  10        4.94        3.28      1.02 o 
  -1  12  10        1.94       -0.02      0.80 o 
   0  12  10       11.65       12.96      1.35 o 
   1  12  10        1.84        1.16      0.76 o 
   2  12  10        4.98        5.55      0.93 o 
   3  12  10        4.38        4.28      0.89 o 
   4  12  10       41.17       38.79      1.83 o 
   5  12  10        5.28        4.62      0.89 o 
   6  12  10        4.05        4.95      0.94 o 
   7  12  10        0.98        1.76      0.81 o 
  -6  13  10        1.56       -0.48      1.03 o 
  -5  13  10        5.98        5.87      1.44 o 
  -4  13  10        2.79        2.01      1.12 o 
  -3  13  10        8.94       10.29      1.54 o 
  -2  13  10        2.74        3.05      1.06 o 
  -1  13  10       19.10       16.71      1.67 o 
   0  13  10        3.60        3.07      0.95 o 
   1  13  10       19.27       20.37      1.56 o 
   2  13  10        2.81        3.22      0.92 o 
   3  13  10        8.21        9.72      1.20 o 
   4  13  10        2.89        3.03      0.89 o 
   5  13  10        5.51        4.93      0.99 o 
   6  13  10        1.62        1.16      0.81 o 
  -5  14  10        0.46        0.67      1.09 o 
  -4  14  10        5.17        4.57      1.36 o 
  -3  14  10        2.54        2.47      1.11 o 
  -2  14  10        2.15        2.39      1.08 o 
  -1  14  10        9.29       10.53      1.46 o 
   0  14  10        1.14        2.92      0.99 o 
   1  14  10        9.11        7.33      1.22 o 
   2  14  10        2.18        0.19      0.82 o 
   3  14  10        2.46        3.25      0.98 o 
   4  14  10        5.63        6.04      1.07 o 
   5  14  10        0.43        0.65      0.82 o 
  -4  15  10        1.13        0.98      1.14 o 
  -3  15  10        0.82        0.67      1.10 o 
  -2  15  10        3.56        3.80      1.22 o 
  -1  15  10        0.94        0.86      0.98 o 
   0  15  10        1.37        1.08      0.87 o 
   1  15  10        0.97        0.99      0.92 o 
   2  15  10        3.76        3.07      1.04 o 
   3  15  10        0.85        0.20      0.86 o 
   4  15  10        1.10        0.68      0.89 o 
   0  16  10        4.49        5.49      1.30 o 
   1   0  11       19.38       18.48      0.86 o 
   2   0  11       52.91       46.54      1.34 o 
   3   0  11        5.70        5.91      0.45 o 
   4   0  11       23.62       20.57      0.82 o 
   5   0  11      157.60      164.29      2.94 o 
   6   0  11       64.73       67.26      1.77 o 
   7   0  11       34.51       35.79      1.60 o 
   8   0  11        1.71        1.49      0.79 o 
   9   0  11       16.90       15.95      1.53 o 
  10   0  11       11.88       13.98      1.51 o 
  11   0  11        9.65       13.60      1.66 o 
 -11   1  11        0.23       -0.86      0.94 o 
 -10   1  11        0.73        1.58      0.96 o 
  -9   1  11       12.91       13.02      1.46 o 
  -8   1  11       17.62       15.99      0.99 o 
  -7   1  11       12.00       11.90      0.97 o 
  -6   1  11        6.61        6.28      0.65 o 
  -5   1  11       23.50       23.09      0.95 o 
  -4   1  11       61.65       55.55      1.22 o 
  -3   1  11       33.24       34.41      1.04 o 
  -2   1  11       51.45       51.13      1.01 o 
  -1   1  11       46.28       46.56      1.09 o 
   0   1  11      335.75      344.05      5.68 o 
   1   1  11       47.90       49.22      1.34 o 
   2   1  11       52.68       53.44      1.38 o 
   3   1  11       34.38       34.49      0.84 o 
   4   1  11       57.82       55.27      1.92 o 
   5   1  11       21.74       20.59      0.75 o 
   6   1  11        6.53        7.43      0.87 o 
   7   1  11       11.39       11.89      1.12 o 
   8   1  11       17.37       17.86      1.43 o 
   9   1  11       13.45       11.34      1.31 o 
  10   1  11        0.62       -0.79      0.79 o 
  11   1  11        0.27       -0.77      0.87 o 
 -11   2  11        3.19        3.70      1.26 o 
 -10   2  11        2.49        2.59      1.09 o 
  -9   2  11        5.42        4.75      1.21 o 
  -8   2  11        8.05       10.18      1.80 o 
  -7   2  11       13.15       13.42      0.92 o 
  -6   2  11        1.50        1.76      0.45 o 
  -5   2  11       29.23       27.96      0.95 o 
  -4   2  11        1.60        1.65      0.38 o 
  -3   2  11       39.15       40.48      1.06 o 
  -2   2  11        7.78        8.15      0.54 o 
  -1   2  11       10.05        7.90      0.46 o 
   0   2  11       58.93       63.30      1.26 o 
   1   2  11        8.91        7.37      0.51 o 
   2   2  11        7.90        8.54      0.54 o 
   3   2  11       40.23       40.17      2.24 o 
   4   2  11        2.29        1.24      0.39 o 
   5   2  11       30.31       29.73      1.10 o 
   6   2  11        1.32        0.93      0.86 o 
   7   2  11       12.21       11.67      1.06 o 
   8   2  11        8.53       10.05      1.11 o 
   9   2  11        5.55        5.59      1.02 o 
  10   2  11        2.50        1.88      0.92 o 
  11   2  11        3.00        3.20      1.07 o 
 -10   3  11        3.13        3.39      1.19 o 
  -9   3  11       13.40       14.82      1.14 o 
  -8   3  11        1.85        2.45      0.65 o 
  -7   3  11       12.39       13.50      1.02 o 
  -6   3  11       10.21       11.00      0.74 o 
  -5   3  11       83.27       82.00      1.70 o 
  -4   3  11        2.12        3.06      0.61 o 
  -3   3  11      100.47       99.53      1.83 o 
  -2   3  11       64.14       71.95      2.05 o 
  -1   3  11        6.42        5.67      0.42 o 
   0   3  11       82.51       75.15      1.24 o 
   1   3  11        6.02        5.61      0.33 o 
   2   3  11       62.48       66.07      1.55 o 
   3   3  11      103.02       98.66      3.64 o 
   4   3  11        1.97        2.43      0.61 o 
   5   3  11       81.28       79.90      2.36 o 
   6   3  11       10.72       11.08      0.94 o 
   7   3  11       12.48       11.85      1.03 o 
   8   3  11        1.75        2.38      0.76 o 
   9   3  11       14.03       14.88      1.38 o 
  10   3  11        3.25        2.49      0.94 o 
 -10   4  11        2.32        2.54      1.19 o 
  -9   4  11        9.50        8.53      1.44 o 
  -8   4  11        1.14        1.34      0.62 o 
  -7   4  11        9.64        9.12      0.76 o 
  -6   4  11       11.68       12.03      0.99 o 
  -5   4  11       95.29       92.00      1.90 o 
  -4   4  11       59.99       59.08      1.41 o 
  -3   4  11        9.51       10.52      0.67 o 
  -2   4  11      180.35      172.31      3.19 o 
  -1   4  11       65.72       61.80      1.35 o 
   0   4  11       18.68       19.80      0.78 o 
   1   4  11       65.01       60.76      0.85 o 
   2   4  11      183.08      177.91      2.65 o 
   3   4  11        9.63        9.08      1.33 o 
   4   4  11       58.01       56.68      2.88 o 
   5   4  11       97.00       94.87      2.89 o 
   6   4  11       12.83       13.59      0.93 o 
   7   4  11        9.94       11.36      0.94 o 
   8   4  11        0.90        1.80      0.68 o 
   9   4  11        9.13        8.25      1.11 o 
  10   4  11        2.02        1.78      0.88 o 
 -10   5  11        2.31        0.51      1.10 o 
  -9   5  11       24.68       26.42      2.13 o 
  -8   5  11        9.06       10.37      2.66 o 
  -7   5  11       13.20       14.85      0.95 o 
  -6   5  11       37.26       39.28      1.28 o 
  -5   5  11       20.81       18.38      0.90 o 
  -4   5  11       45.45       45.63      1.28 o 
  -3   5  11       56.08       53.86      1.38 o 
  -2   5  11        3.22        3.62      0.50 o 
  -1   5  11      111.37      104.39      1.94 o 
   0   5  11        4.07        4.95      0.57 o 
   1   5  11      115.06      110.03      1.89 o 
   2   5  11        3.12        3.30      0.44 o 
   3   5  11       58.50       59.69      2.90 o 
   4   5  11       43.57       46.31      2.66 o 
   6   5  11       37.54       36.30      1.29 o 
   7   5  11       13.48       14.45      1.04 o 
   8   5  11        8.97        9.41      0.98 o 
   9   5  11       24.41       22.61      1.53 o 
  10   5  11        2.27        1.65      0.90 o 
 -10   6  11        3.39        4.68      1.44 o 
  -9   6  11       17.19       19.72      2.05 o 
  -8   6  11        0.97        0.56      0.69 o 
  -7   6  11        8.89        8.89      0.82 o 
  -6   6  11       39.62       37.95      1.56 o 
  -5   6  11        0.15       -0.39      0.39 o 
  -4   6  11        8.33        8.58      0.69 o 
  -3   6  11        1.96        1.79      0.48 o 
  -2   6  11       15.52       15.12      0.81 o 
  -1   6  11       28.91       27.02      1.07 o 
   0   6  11      164.88      164.92      2.66 o 
   1   6  11       30.00       27.54      0.88 o 
   2   6  11       14.84       14.66      1.07 o 
   3   6  11        2.29        0.97      0.92 o 
   6   6  11       38.09       37.08      1.25 o 
   7   6  11        8.94        9.03      0.80 o 
   8   6  11        1.12        1.90      0.67 o 
   9   6  11       17.94       14.66      1.32 o 
  10   6  11        3.72        3.90      1.00 o 
  -9   7  11        7.15       10.42      1.73 o 
  -8   7  11       11.39       13.97      1.27 o 
  -7   7  11       10.90       13.85      1.00 o 
  -6   7  11       32.42       33.87      1.30 o 
  -5   7  11       83.33       83.38      1.94 o 
  -4   7  11        6.63        5.70      0.65 o 
  -3   7  11       24.15       25.19      1.17 o 
  -2   7  11       72.23       71.17      1.63 o 
  -1   7  11       64.18       65.19      2.37 o 
   0   7  11        1.14        0.97      0.41 o 
   1   7  11       62.52       60.40      1.61 o 
   2   7  11       70.44       67.65      1.60 o 
   7   7  11       11.55       13.88      1.03 o 
   8   7  11       11.67       15.04      1.21 o 
   9   7  11        6.68        8.18      1.08 o 
  -9   8  11        7.04        7.99      1.65 o 
  -8   8  11        7.79        9.58      1.65 o 
  -7   8  11        2.17        2.76      0.68 o 
  -6   8  11       11.66       12.96      1.31 o 
  -5   8  11       10.97       11.14      0.87 o 
  -4   8  11       34.47       34.96      1.27 o 
  -3   8  11       26.55       27.06      1.10 o 
  -2   8  11        0.55        0.81      0.44 o 
  -1   8  11        1.10        0.62      0.58 o 
   0   8  11      112.00      116.67      2.18 o 
   1   8  11        0.94        1.13      0.46 o 
   2   8  11        0.65        1.13      0.45 o 
   6   8  11       11.42       11.74      0.84 o 
   7   8  11        1.93        3.01      0.67 o 
   8   8  11        7.62        8.01      0.98 o 
   9   8  11        6.92        7.20      1.05 o 
  -7   9  11        9.30        9.51      1.17 o 
  -6   9  11        5.67        4.74      1.87 o 
  -5   9  11        0.14        0.38      0.52 o 
  -4   9  11        8.85        9.34      0.84 o 
  -3   9  11       16.50       16.10      0.96 o 
  -2   9  11       11.57       11.75      0.98 o 
  -1   9  11        8.34        6.79      0.81 o 
   0   9  11       41.93       39.43      1.46 o 
   1   9  11        8.57        6.53      0.80 o 
   2   9  11       12.46       10.63      0.89 o 
   3   9  11       16.88       18.14      1.00 o 
   5   9  11        0.23        0.15      0.42 o 
   6   9  11        5.33        4.30      0.66 o 
   7   9  11        9.46       10.94      0.96 o 
   8   9  11        3.96        4.49      0.85 o 
   9   9  11        5.56        5.77      1.02 o 
  -7  10  11        6.89        6.14      1.50 o 
  -6  10  11       10.74       10.76      1.18 o 
  -5  10  11       12.61       13.13      1.23 o 
  -4  10  11        1.61        2.14      0.74 o 
  -3  10  11       17.86       16.91      1.25 o 
  -2  10  11       38.21       34.41      1.97 o 
  -1  10  11        9.65        9.54      1.17 o 
   0  10  11       48.69       49.27      2.09 o 
   1  10  11        9.61        9.98      1.01 o 
   2  10  11       37.34       40.16      1.65 o 
   3  10  11       16.84       16.82      1.10 o 
   4  10  11        1.57        2.43      0.57 o 
   5  10  11       12.83       14.01      1.00 o 
   6  10  11       10.65       10.34      0.90 o 
   7  10  11        6.97        6.48      0.87 o 
   8  10  11        2.98        3.79      0.85 o 
  -6  11  11        1.38        2.69      1.19 o 
  -5  11  11        1.43        0.97      1.08 o 
  -4  11  11       21.26       24.48      2.03 o 
  -3  11  11        2.08        1.69      1.00 o 
  -2  11  11       28.37       23.78      1.76 o 
  -1  11  11       53.96       50.48      2.36 o 
   0  11  11        0.39        0.69      0.77 o 
   1  11  11       54.90       53.61      2.15 o 
   2  11  11       28.07       26.43      1.49 o 
   3  11  11        2.43        1.56      0.70 o 
   4  11  11       20.54       20.89      1.26 o 
   5  11  11        1.47        0.91      0.60 o 
   6  11  11        1.29        1.64      0.66 o 
   7  11  11       10.92       10.62      1.07 o 
  -6  12  11        0.03        1.12      1.15 o 
  -5  12  11        0.38       -0.33      1.05 o 
  -4  12  11       19.35       19.44      1.95 o 
  -3  12  11        9.12        9.28      1.42 o 
  -2  12  11        6.53        4.73      1.10 o 
  -1  12  11       15.48       13.48      1.47 o 
   0  12  11        0.06        0.20      0.76 o 
   1  12  11       15.03       15.84      1.36 o 
   2  12  11        6.58        7.15      1.00 o 
   3  12  11        9.30        8.46      1.06 o 
   4  12  11       19.84       19.72      1.38 o 
   5  12  11        0.43       -0.28      0.62 o 
   6  12  11        0.02        1.06      0.68 o 
   7  12  11        0.53        0.60      0.73 o 
  -6  13  11        1.85        1.70      1.34 o 
  -5  13  11        2.54        3.35      1.32 o 
  -4  13  11        5.69        5.27      1.33 o 
  -3  13  11        2.88        3.33      1.16 o 
  -2  13  11       11.25       11.72      1.48 o 
  -1  13  11       12.96       12.26      1.46 o 
   0  13  11        4.34        2.81      0.99 o 
   1  13  11       13.02       13.49      1.39 o 
   2  13  11       10.95       13.65      1.32 o 
   3  13  11        3.12        3.25      0.89 o 
   4  13  11        5.63        6.43      1.01 o 
   5  13  11        2.46        2.62      0.83 o 
   6  13  11        1.92        2.32      0.86 o 
  -4  14  11        3.76        1.47      1.19 o 
  -3  14  11        1.28        1.33      1.11 o 
  -2  14  11        0.76        1.09      0.95 o 
  -1  14  11        2.11        1.74      0.99 o 
   0  14  11        2.00        1.77      0.96 o 
   1  14  11        2.27        1.77      0.93 o 
   2  14  11        0.81        0.21      0.82 o 
   3  14  11        1.17        1.23      0.88 o 
   4  14  11        3.96        3.59      0.97 o 
  -2  15  11        1.54        2.83      1.13 o 
  -1  15  11        0.19       -0.80      0.86 o 
   0  15  11        4.91        2.62      1.05 o 
   1  15  11        0.24        0.12      0.86 o 
   2  15  11        1.50        2.88      1.02 o 
   0   0  12        0.19        0.37      0.50 o 
   1   0  12        1.00        0.61      0.41 o 
   2   0  12       19.48       19.69      0.92 o 
   3   0  12       80.09       78.53      1.50 o 
   4   0  12        0.14        0.16      0.31 o 
   5   0  12      127.71      125.99      2.43 o 
   6   0  12       25.62       24.32      0.95 o 
   7   0  12       14.06       16.24      1.38 o 
   8   0  12       14.96       15.36      1.43 o 
   9   0  12       15.07       15.27      1.54 o 
  10   0  12        0.02        0.78      0.86 o 
 -10   1  12        0.91       -0.81      0.81 o 
  -9   1  12        3.17        3.77      1.04 o 
  -8   1  12        1.93        2.86      0.73 o 
  -7   1  12       32.19       29.68      1.17 o 
  -6   1  12        4.52        3.49      0.56 o 
  -5   1  12       67.66       67.92      2.58 o 
  -4   1  12       10.63       10.87      0.72 o 
  -3   1  12      152.43      160.19      2.54 o 
  -2   1  12        4.32        5.62      0.50 o 
  -1   1  12       86.38       83.79      2.01 o 
   0   1  12      173.77      181.63      4.06 o 
   1   1  12       85.50       85.01      1.96 o 
   2   1  12        4.28        5.61      0.69 o 
   3   1  12      150.50      157.56      2.39 o 
   4   1  12       11.24       11.86      1.26 o 
   5   1  12       65.98       64.74      1.26 o 
   6   1  12        4.54        3.92      0.77 o 
   7   1  12       34.04       33.92      1.69 o 
   8   1  12        2.09        1.23      0.78 o 
   9   1  12        2.97        3.10      0.93 o 
  10   1  12        0.88        1.39      0.94 o 
 -10   2  12       11.53        9.79      1.49 o 
  -9   2  12        1.02        0.60      0.89 o 
  -8   2  12        0.52       -0.03      0.53 o 
  -7   2  12        8.38        9.33      1.60 o 
  -6   2  12       65.27       67.68      1.55 o 
  -5   2  12       29.67       30.07      1.02 o 
  -4   2  12       27.91       29.66      0.96 o 
  -3   2  12       14.37       15.23      0.74 o 
  -2   2  12       68.06       69.60      1.28 o 
  -1   2  12       18.63       20.33      0.75 o 
   0   2  12       39.74       43.29      1.06 o 
   1   2  12       19.42       19.86      0.87 o 
   2   2  12       68.27       71.48      4.09 o 
   3   2  12       14.71       16.08      1.61 o 
   4   2  12       27.99       29.76      1.15 o 
   5   2  12       30.63       31.52      1.20 o 
   6   2  12       64.28       68.07      1.88 o 
   7   2  12        8.39        9.62      1.01 o 
   8   2  12        0.51        0.98      0.74 o 
   9   2  12        1.10        1.47      0.81 o 
  10   2  12       11.31       11.63      1.39 o 
 -10   3  12        0.18        0.32      0.96 o 
  -9   3  12        1.19        0.12      0.95 o 
  -8   3  12       70.49       71.99      2.10 o 
  -7   3  12        2.42        1.98      0.61 o 
  -6   3  12       70.72       68.98      1.84 o 
  -5   3  12        4.91        5.85      0.59 o 
  -4   3  12       66.52       64.32      1.48 o 
  -3   3  12       67.74       68.31      1.50 o 
  -2   3  12        4.70        5.52      0.55 o 
  -1   3  12       23.03       20.97      0.71 o 
   0   3  12        0.23        0.29      0.28 o 
   1   3  12       22.55       19.68      0.67 o 
   2   3  12        4.69        5.63      1.10 o 
   3   3  12       66.64       68.08      3.06 o 
   4   3  12       67.66       63.41      1.60 o 
   5   3  12        5.07        5.69      0.59 o 
   6   3  12       70.85       72.96      2.21 o 
   7   3  12        2.27        1.25      0.63 o 
   8   3  12       69.74       70.55      2.52 o 
   9   3  12        1.13       -0.17      0.74 o 
  10   3  12        0.19        0.09      0.81 o 
 -10   4  12        0.05       -0.17      1.06 o 
  -9   4  12        4.72        4.59      1.31 o 
  -8   4  12        0.96        2.16      0.67 o 
  -7   4  12       20.07       21.64      1.04 o 
  -6   4  12       14.99       13.91      0.87 o 
  -5   4  12        9.92        9.43      0.99 o 
  -4   4  12       12.82       10.94      0.74 o 
  -3   4  12        6.48        5.80      0.57 o 
  -2   4  12      273.94      270.04      3.89 o 
  -1   4  12      153.74      153.45      2.52 o 
   0   4  12        1.70        2.12      0.33 o 
   1   4  12      153.04      152.65      1.73 o 
   2   4  12      269.81      261.15      4.87 o 
   3   4  12        5.78        6.91      1.21 o 
   4   4  12       12.72        9.66      1.50 o 
   5   4  12       11.00       10.52      1.22 o 
   6   4  12       15.08       12.98      0.99 o 
   7   4  12       20.51       22.89      1.29 o 
   8   4  12        0.91        0.22      0.64 o 
   9   4  12        4.78        6.34      1.01 o 
  10   4  12        0.10       -0.24      0.80 o 
 -10   5  12        1.03        1.23      1.22 o 
  -9   5  12       11.75       11.10      1.69 o 
  -8   5  12        0.25        0.62      0.63 o 
  -7   5  12        3.48        3.56      0.64 o 
  -6   5  12       12.29       12.06      0.84 o 
  -5   5  12       38.04       39.68      1.27 o 
  -4   5  12        5.41        4.63      0.58 o 
  -3   5  12       26.48       26.02      1.00 o 
  -2   5  12       23.70       22.40      1.04 o 
  -1   5  12       56.56       60.23      2.26 o 
   0   5  12        5.64        6.04      0.43 o 
   1   5  12       58.12       60.41      1.35 o 
   2   5  12       24.00       23.97      0.80 o 
   3   5  12       27.15       25.17      1.44 o 
   4   5  12        5.41        5.11      1.28 o 
   6   5  12       12.09       10.60      0.84 o 
   7   5  12        3.71        4.35      0.67 o 
   8   5  12        0.25        0.00      0.61 o 
   9   5  12       12.06       13.93      1.27 o 
  10   5  12        1.05        0.88      0.81 o 
  -9   6  12        7.72        6.02      1.49 o 
  -8   6  12        0.34        0.57      1.01 o 
  -7   6  12        3.45        3.85      1.48 o 
  -6   6  12        9.81       10.79      0.85 o 
  -5   6  12       30.45       32.48      2.03 o 
  -4   6  12        5.50        7.07      0.71 o 
  -3   6  12        5.89        6.14      0.62 o 
  -2   6  12       25.25       24.77      0.99 o 
  -1   6  12       68.70       67.89      1.78 o 
   0   6  12        5.03        7.26      0.46 o 
   1   6  12       67.33       64.55      1.99 o 
   2   6  12       26.47       25.98      0.84 o 
   3   6  12        6.82        5.97      1.36 o 
   7   6  12        3.13        3.72      0.62 o 
   8   6  12        0.33        0.81      0.64 o 
   9   6  12        7.78        7.38      1.04 o 
  -9   7  12        2.42        2.33      1.36 o 
  -8   7  12       25.93       33.23      2.51 o 
  -7   7  12        2.42        1.98      0.83 o 
  -6   7  12       15.61       17.06      1.05 o 
  -5   7  12        1.81        1.93      0.78 o 
  -4   7  12       32.69       32.15      1.67 o 
  -3   7  12        7.85        5.55      0.65 o 
  -2   7  12       34.31       34.26      1.18 o 
  -1   7  12       62.51       63.00      1.53 o 
   0   7  12       64.42       65.70      1.20 o 
   1   7  12       63.17       60.30      2.77 o 
   2   7  12       34.28       33.13      1.10 o 
   7   7  12        2.36        1.80      0.56 o 
   8   7  12       25.21       27.04      1.46 o 
   9   7  12        2.30        1.63      0.79 o 
  -9   8  12        3.09        3.48      1.47 o 
  -8   8  12       11.28       13.35      1.84 o 
  -7   8  12       11.35       11.23      0.98 o 
  -6   8  12       36.59       40.58      1.49 o 
  -5   8  12       12.33       12.42      0.94 o 
  -4   8  12        1.64        1.63      0.58 o 
  -3   8  12        6.19        5.57      0.69 o 
  -2   8  12       32.97       34.74      1.22 o 
  -1   8  12        4.24        5.20      0.77 o 
   0   8  12        1.17        0.04      0.42 o 
   1   8  12        4.03        5.20      0.63 o 
   2   8  12       32.35       33.41      1.33 o 
   7   8  12       11.22       10.94      0.86 o 
   8   8  12       11.24       10.28      1.00 o 
   9   8  12        3.14        3.18      0.83 o 
  -7   9  12        7.52        8.69      1.13 o 
  -6   9  12        8.96        8.54      0.90 o 
  -5   9  12        1.41       -0.05      0.53 o 
  -4   9  12       21.65       21.13      1.13 o 
  -3   9  12        3.48        3.97      0.65 o 
  -2   9  12        8.56        9.10      0.93 o 
  -1   9  12        7.31        8.62      0.90 o 
   0   9  12       21.28       23.09      3.52 o 
   1   9  12        8.00        8.87      0.94 o 
   2   9  12        8.77        8.34      0.82 o 
   3   9  12        3.36        4.18      0.59 o 
   7   9  12        7.89        8.46      0.83 o 
   8   9  12        1.65        1.95      0.69 o 
  -7  10  12        2.08        4.25      1.34 o 
  -6  10  12        3.67        3.74      0.92 o 
  -5  10  12        5.20        4.45      0.93 o 
  -4  10  12        1.36        1.71      0.77 o 
  -3  10  12       56.74       59.90      2.08 o 
  -2  10  12        4.14        3.06      0.74 o 
  -1  10  12        1.55        1.10      0.73 o 
   0  10  12       51.35       51.67      2.20 o 
   1  10  12        1.52        1.60      0.72 o 
   2  10  12        4.05        4.04      0.73 o 
   3  10  12       57.93       60.59      1.97 o 
   4  10  12        1.31        1.51      0.55 o 
   6  10  12        3.59        3.29      0.61 o 
   7  10  12        2.03        2.09      0.63 o 
  -7  11  12        3.33        2.70      1.36 o 
  -6  11  12        0.06       -0.47      1.02 o 
  -5  11  12        3.64        4.40      1.28 o 
  -4  11  12        2.62        4.20      1.27 o 
  -3  11  12       12.84       12.12      1.52 o 
  -2  11  12        1.75        2.25      0.93 o 
  -1  11  12       18.40       20.13      1.55 o 
   0  11  12        1.63        1.24      0.78 o 
   1  11  12       18.66       17.45      1.37 o 
   2  11  12        1.73        1.74      0.70 o 
   3  11  12       12.52       11.47      1.03 o 
   4  11  12        2.60        3.63      0.71 o 
   5  11  12        3.95        5.25      0.74 o 
   6  11  12        0.06        0.27      0.55 o 
   7  11  12        3.39        2.91      0.70 o 
  -6  12  12        5.07        6.64      1.53 o 
  -5  12  12        9.49        7.74      1.59 o 
  -4  12  12        6.41        6.33      1.38 o 
  -3  12  12        8.42        6.43      1.28 o 
  -2  12  12        4.69        4.06      1.08 o 
  -1  12  12        0.18        0.31      0.79 o 
   0  12  12        0.00        0.69      0.81 o 
   1  12  12        0.18        0.06      0.74 o 
   2  12  12        4.26        4.16      0.86 o 
   3  12  12        8.59        7.36      0.96 o 
   4  12  12        6.38        7.92      0.96 o 
   5  12  12        9.59       10.54      1.01 o 
   6  12  12        5.13        7.56      0.91 o 
  -5  13  12        2.21        3.03      1.32 o 
  -4  13  12        8.33        8.46      1.52 o 
  -3  13  12        4.53        4.93      1.24 o 
  -2  13  12        1.26        1.08      0.94 o 
  -1  13  12        1.03        1.94      0.90 o 
   0  13  12        5.96        7.86      1.22 o 
   1  13  12        1.01        0.90      0.82 o 
   2  13  12        1.30        1.74      0.81 o 
   3  13  12        4.48        5.22      0.96 o 
   4  13  12        7.81        8.19      1.04 o 
   5  13  12        2.19        3.02      0.79 o 
  -3  14  12        4.29        5.29      1.35 o 
  -2  14  12        6.97        7.03      1.31 o 
  -1  14  12        1.99        1.66      0.95 o 
   0  14  12        1.40       -0.59      0.87 o 
   1  14  12        2.02        3.53      1.02 o 
   2  14  12        6.72        5.07      1.06 o 
   3  14  12        4.50        4.33      0.99 o 
   1   0  13        9.08        9.77      0.76 o 
   2   0  13        3.99        2.20      0.41 o 
   3   0  13        4.96        5.19      0.49 o 
   4   0  13       25.82       26.92      0.87 o 
   5   0  13        7.76        8.35      0.61 o 
   6   0  13        6.84        9.80      0.67 o 
   7   0  13       41.33       41.54      2.02 o 
   8   0  13        0.43       -0.03      0.79 o 
   9   0  13        6.16        4.80      1.09 o 
  10   0  13        2.35        2.88      1.06 o 
 -10   1  13        1.35        2.22      1.06 o 
  -9   1  13        0.41       -0.81      0.81 o 
  -8   1  13        8.66        8.12      1.20 o 
  -7   1  13       12.76       13.64      0.89 o 
  -6   1  13        7.09        7.92      0.82 o 
  -5   1  13       10.11        9.56      0.73 o 
  -4   1  13        8.01        7.43      0.59 o 
  -3   1  13       74.24       73.85      1.54 o 
  -2   1  13       43.73       43.48      1.26 o 
  -1   1  13      178.45      173.56      4.55 o 
   0   1  13        0.63       -0.18      0.40 o 
   1   1  13      180.68      181.42      4.35 o 
   2   1  13       44.92       45.80      1.35 o 
   3   1  13       74.14       74.55      1.42 o 
   4   1  13        8.79        9.07      0.63 o 
   5   1  13        9.82        9.90      0.85 o 
   6   1  13        6.81        7.41      0.80 o 
   7   1  13       13.51       13.86      1.26 o 
   8   1  13        8.56        8.15      1.13 o 
   9   1  13        0.44        0.24      0.85 o 
  10   1  13        1.51        2.28      0.98 o 
 -10   2  13        0.32       -0.33      0.92 o 
  -9   2  13        0.41       -0.21      0.87 o 
  -8   2  13       27.13       28.99      1.30 o 
  -7   2  13        6.35        8.37      0.82 o 
  -6   2  13        5.58        3.99      0.64 o 
  -5   2  13        7.87        8.44      0.66 o 
  -4   2  13       52.12       49.11      1.27 o 
  -3   2  13        7.43        6.88      0.52 o 
  -2   2  13       13.02       13.51      0.81 o 
  -1   2  13       44.88       45.95      1.04 o 
   0   2  13       62.95       64.14      1.73 o 
   1   2  13       45.30       46.24      1.36 o 
   2   2  13       12.77       13.88      0.71 o 
   3   2  13        6.81        5.27      1.16 o 
   4   2  13       52.75       51.13      1.53 o 
   5   2  13        7.44        7.92      0.75 o 
   6   2  13        5.36        6.06      0.73 o 
   7   2  13        6.52        7.36      0.98 o 
   8   2  13       26.91       28.09      1.69 o 
   9   2  13        0.34        0.31      0.81 o 
  10   2  13        0.30        1.50      0.92 o 
  -9   3  13        2.39        0.72      0.96 o 
  -8   3  13        2.72        3.02      1.07 o 
  -7   3  13       15.88       16.44      1.10 o 
  -6   3  13       80.61       80.41      2.24 o 
  -5   3  13        3.55        2.37      0.73 o 
  -4   3  13       32.59       32.16      1.08 o 
  -3   3  13        8.61        9.07      0.67 o 
  -2   3  13        3.13        2.62      0.41 o 
  -1   3  13       19.39       19.64      0.72 o 
   0   3  13       88.46       87.90      1.47 o 
   1   3  13       19.92       19.94      0.75 o 
   2   3  13        3.43        3.86      0.97 o 
   3   3  13        8.15        7.95      1.35 o 
   4   3  13       32.34       32.67      1.17 o 
   5   3  13        3.78        3.52      0.55 o 
   6   3  13       79.12       77.49      2.42 o 
   7   3  13       16.58       19.01      1.30 o 
   8   3  13        2.70        2.42      0.83 o 
   9   3  13        2.43        1.82      0.83 o 
  -9   4  13        3.81        4.56      1.28 o 
  -8   4  13        3.34        1.16      0.99 o 
  -7   4  13        3.70        3.12      0.62 o 
  -6   4  13        5.77        5.85      0.66 o 
  -5   4  13       18.04       19.69      0.94 o 
  -4   4  13       41.82       42.22      1.38 o 
  -3   4  13       17.68       15.96      0.87 o 
  -2   4  13       11.79       11.98      0.84 o 
  -1   4  13       37.90       36.50      0.94 o 
   0   4  13      184.82      181.37      2.43 o 
   1   4  13       36.87       34.93      1.12 o 
   2   4  13       12.62       13.61      0.71 o 
   3   4  13       18.38       18.29      1.94 o 
   4   4  13       42.98       44.38      1.30 o 
   5   4  13       18.20       21.18      0.93 o 
   6   4  13        5.76        5.55      0.71 o 
   7   4  13        4.12        3.98      0.71 o 
   8   4  13        3.00        1.35      0.72 o 
   9   4  13        3.50        4.55      0.94 o 
  -9   5  13        6.65        5.43      1.37 o 
  -8   5  13       12.12       13.68      1.74 o 
  -7   5  13       15.52       17.22      1.05 o 
  -6   5  13        7.59        8.24      0.78 o 
  -5   5  13        6.71        6.81      0.69 o 
  -4   5  13       34.90       37.35      1.24 o 
  -3   5  13       34.34       33.69      1.54 o 
  -2   5  13       13.39       10.73      0.74 o 
  -1   5  13       26.95       26.21      0.82 o 
   0   5  13        4.10        3.41      0.38 o 
   1   5  13       28.03       26.70      0.94 o 
   2   5  13       13.45       11.71      1.25 o 
   3   5  13       33.42       33.76      1.10 o 
   4   5  13       35.23       40.00      2.63 o 
   6   5  13        7.63        8.94      0.73 o 
   7   5  13       15.28       16.34      1.14 o 
   8   5  13       11.93       11.44      1.06 o 
   9   5  13        6.82        6.72      1.01 o 
  -9   6  13       10.13       10.50      1.71 o 
  -8   6  13        0.61       -0.42      0.98 o 
  -7   6  13       18.11       19.34      1.14 o 
  -6   6  13        8.65        9.26      0.84 o 
  -5   6  13        7.11        6.74      0.74 o 
  -4   6  13        7.74        5.70      0.67 o 
  -3   6  13       51.00       50.71      1.44 o 
  -2   6  13       19.28       21.53      1.00 o 
  -1   6  13       19.88       21.00      0.78 o 
   0   6  13        0.01       -0.25      0.28 o 
   1   6  13       18.49       19.82      0.87 o 
   2   6  13       19.68       22.94      0.85 o 
   3   6  13       50.85       49.22      1.29 o 
   7   6  13       17.61       18.67      1.10 o 
   8   6  13        0.68        0.86      0.62 o 
   9   6  13       10.55       12.60      1.21 o 
  -8   7  13        2.41        3.39      1.34 o 
  -7   7  13        1.27        0.40      0.85 o 
  -6   7  13       24.76       25.29      1.21 o 
  -5   7  13        6.73        5.64      0.70 o 
  -4   7  13       26.47       27.23      1.16 o 
  -3   7  13       14.94       15.59      0.96 o 
  -2   7  13       34.53       32.54      1.75 o 
  -1   7  13        8.75        9.54      0.74 o 
   0   7  13        3.79        3.34      0.35 o 
   1   7  13        8.61        9.24      0.68 o 
   2   7  13       33.42       33.05      1.14 o 
   8   7  13        2.44        1.94      0.65 o 
  -8   8  13       10.48       10.05      1.73 o 
  -7   8  13        2.01        2.19      0.86 o 
  -6   8  13        2.26        2.14      0.95 o 
  -5   8  13        0.22       -0.11      0.52 o 
  -4   8  13        9.81        9.80      0.85 o 
  -3   8  13       20.47       19.73      1.58 o 
  -2   8  13        3.27        2.61      0.84 o 
  -1   8  13        5.12        5.72      0.66 o 
   0   8  13       29.58       30.37      1.13 o 
   1   8  13        5.32        5.72      0.67 o 
   2   8  13        3.25        2.75      0.57 o 
   3   8  13       21.26       19.48      0.93 o 
   8   8  13       10.31       10.13      0.92 o 
  -7   9  13        0.35        0.39      0.87 o 
  -6   9  13        1.96        1.63      0.86 o 
  -5   9  13        6.75        6.88      1.10 o 
  -4   9  13        9.63       10.30      0.90 o 
  -3   9  13        6.71        7.19      0.96 o 
  -2   9  13       19.22       18.03      1.54 o 
  -1   9  13        0.41        1.12      0.60 o 
   0   9  13        1.44        1.94      0.65 o 
   1   9  13        0.31        0.80      0.60 o 
   2   9  13       19.38       18.37      1.14 o 
   3   9  13        7.04        7.61      0.73 o 
  -7  10  13        0.41       -0.03      1.12 o 
  -6  10  13        3.59        4.87      1.41 o 
  -5  10  13       10.97       11.33      3.07 o 
  -4  10  13       12.30       14.81      1.29 o 
  -3  10  13       13.34       14.41      1.26 o 
  -2  10  13        5.87        6.77      1.55 o 
  -1  10  13        5.88        6.03      1.05 o 
   0  10  13        3.46        4.12      0.87 o 
   1  10  13        5.39        5.42      0.86 o 
   2  10  13        5.85        6.19      0.85 o 
   3  10  13       12.71       12.87      1.04 o 
   4  10  13       12.35       13.38      0.91 o 
  -6  11  13        1.12        1.06      1.17 o 
  -5  11  13        6.79        8.25      1.56 o 
  -4  11  13        2.68        1.64      1.02 o 
  -3  11  13        4.93        4.78      1.21 o 
  -2  11  13        8.14        9.72      1.36 o 
  -1  11  13       11.25       12.40      1.38 o 
   0  11  13       21.57       20.31      1.50 o 
   1  11  13       11.44       13.53      1.24 o 
   2  11  13        8.55        8.05      1.00 o 
   3  11  13        4.58        5.34      0.83 o 
   4  11  13        2.78        2.51      0.64 o 
  -5  12  13        2.26        4.72      1.41 o 
  -4  12  13        8.79        7.48      1.45 o 
  -3  12  13        5.16        5.83      1.26 o 
  -2  12  13        7.87        6.12      1.24 o 
  -1  12  13        1.29        2.24      0.93 o 
   0  12  13        0.79        0.03      0.73 o 
   1  12  13        1.32        2.03      0.80 o 
   2  12  13        7.62        5.98      0.97 o 
   3  12  13        5.26        3.28      0.81 o 
   4  12  13        9.33       11.29      1.01 o 
   5  12  13        2.20        2.49      0.66 o 
  -4  13  13        1.97        4.55      1.39 o 
  -3  13  13        4.17        0.94      1.06 o 
  -2  13  13        4.50        5.84      1.25 o 
  -1  13  13        2.92        2.87      1.00 o 
   0  13  13        0.85        0.04      0.79 o 
   1  13  13        2.98        1.25      0.86 o 
   2  13  13        4.72        4.97      0.99 o 
   3  13  13        4.36        5.33      0.93 o 
   4  13  13        1.98        1.62      0.75 o 
  -1  14  13        0.20        0.87      0.93 o 
   0  14  13        0.51        0.32      0.89 o 
   1  14  13        0.26        1.08      0.90 o 
   0   0  14       61.50       64.94      2.54 o 
   1   0  14       14.39       15.96      1.07 o 
   2   0  14        4.94        4.17      0.49 o 
   3   0  14        3.42        4.35      0.50 o 
   4   0  14       58.14       61.88      1.36 o 
   5   0  14        1.33        0.32      0.35 o 
   6   0  14        9.26       10.19      0.60 o 
   7   0  14        8.73        8.88      0.99 o 
   8   0  14        6.10        7.37      1.16 o 
   9   0  14        3.02        2.24      0.99 o 
  -9   1  14        0.78        0.10      0.93 o 
  -8   1  14        1.76        1.38      0.92 o 
  -7   1  14        3.83        4.28      0.62 o 
  -6   1  14        1.77        1.08      0.49 o 
  -5   1  14        5.39        4.81      0.53 o 
  -4   1  14        4.16        4.55      0.53 o 
  -3   1  14       11.04       11.39      0.71 o 
  -2   1  14       31.70       35.45      1.08 o 
  -1   1  14       52.83       54.79      1.34 o 
   0   1  14       68.66       63.09      1.76 o 
   1   1  14       51.69       52.96      1.58 o 
   2   1  14       32.02       35.16      1.21 o 
   3   1  14       11.28       12.17      0.60 o 
   4   1  14        4.30        5.75      0.72 o 
   5   1  14        5.80        4.99      0.72 o 
   6   1  14        2.23        2.06      0.88 o 
   7   1  14        3.99        5.17      0.97 o 
   8   1  14        1.87        0.50      0.84 o 
   9   1  14        0.77        0.40      0.86 o 
  -9   2  14        5.79        6.80      1.29 o 
  -8   2  14        2.30        2.34      1.01 o 
  -7   2  14       15.02       14.38      1.35 o 
  -6   2  14        2.75        3.38      0.63 o 
  -5   2  14       38.74       43.31      1.44 o 
  -4   2  14       12.04       11.63      0.75 o 
  -3   2  14        5.32        5.45      0.57 o 
  -2   2  14       13.58       10.82      0.71 o 
  -1   2  14       41.63       43.17      1.57 o 
   0   2  14       43.43       43.61      1.19 o 
   1   2  14       40.40       41.97      3.07 o 
   2   2  14       13.65       10.11      0.65 o 
   3   2  14        4.57        4.72      0.65 o 
   4   2  14       12.00       12.15      0.89 o 
   5   2  14       39.87       40.66      1.46 o 
   6   2  14        2.49        2.17      1.05 o 
   7   2  14       15.00       15.37      1.31 o 
   8   2  14        2.23        2.05      0.85 o 
   9   2  14        5.64        4.74      1.05 o 
  -9   3  14        3.03        1.21      1.04 o 
  -8   3  14        0.10        1.11      0.95 o 
  -7   3  14        9.76       10.53      2.24 o 
  -6   3  14        5.41        5.60      0.66 o 
  -5   3  14       19.91       22.31      0.98 o 
  -4   3  14       17.29       16.74      0.87 o 
  -3   3  14       31.73       31.47      0.95 o 
  -2   3  14        3.65        3.80      0.46 o 
  -1   3  14        4.51        5.54      0.49 o 
   0   3  14        0.47        0.62      0.41 o 
   1   3  14        5.32        7.54      0.58 o 
   2   3  14        3.73        4.25      1.06 o 
   3   3  14       32.15       30.43      2.20 o 
   4   3  14       16.53       16.51      0.98 o 
   5   3  14       19.40       20.42      1.05 o 
   6   3  14        5.21        4.65      0.80 o 
   7   3  14        9.79       10.09      1.04 o 
   8   3  14        0.13        0.23      0.74 o 
   9   3  14        3.23        4.21      0.95 o 
  -9   4  14        0.96        0.42      1.03 o 
  -8   4  14        0.15       -0.77      0.93 o 
  -7   4  14        4.44        4.29      0.88 o 
  -6   4  14       14.15       15.45      0.96 o 
  -5   4  14        2.49        1.25      0.50 o 
  -4   4  14        9.69       10.65      0.90 o 
  -3   4  14       30.60       30.73      1.59 o 
  -2   4  14        7.66        6.62      0.55 o 
  -1   4  14        2.95        2.96      0.42 o 
   0   4  14      135.34      139.95      2.06 o 
   1   4  14        2.72        3.05      0.51 o 
   2   4  14        7.33        6.12      0.89 o 
   3   4  14       30.38       30.91      1.92 o 
   4   4  14        9.02        9.68      0.74 o 
   5   4  14        2.78        2.22      0.52 o 
   6   4  14       14.47       15.93      1.11 o 
   7   4  14        4.37        3.14      0.73 o 
   8   4  14        0.18       -0.64      0.64 o 
   9   4  14        1.06        1.15      0.79 o 
  -8   5  14        0.14        0.21      0.99 o 
  -7   5  14        4.49        4.60      0.92 o 
  -6   5  14       18.09       21.17      1.08 o 
  -5   5  14       21.91       20.71      1.04 o 
  -4   5  14        2.89        2.63      0.57 o 
  -3   5  14        0.84       -0.43      0.43 o 
  -2   5  14        9.98       11.46      0.72 o 
  -1   5  14        1.50        1.28      0.39 o 
   0   5  14       29.16       27.56      0.79 o 
   1   5  14        1.65        1.73      0.46 o 
   2   5  14        9.26       11.54      0.95 o 
   3   5  14        0.95        0.53      0.82 o 
   4   5  14        2.91        3.47      1.30 o 
   5   5  14       21.49       21.14      0.99 o 
   6   5  14       18.60       20.77      1.12 o 
   7   5  14        4.64        4.76      0.74 o 
   8   5  14        0.15       -0.05      0.61 o 
  -8   6  14        3.86        4.25      1.36 o 
  -7   6  14        8.12        9.64      1.87 o 
  -6   6  14        0.17        0.89      0.57 o 
  -5   6  14        3.66        2.35      0.60 o 
  -4   6  14       17.06       18.54      1.06 o 
  -3   6  14       12.09       13.79      0.91 o 
  -2   6  14        8.92        8.10      0.72 o 
  -1   6  14       14.37       14.45      0.69 o 
   0   6  14       79.82       81.52      1.38 o 
   1   6  14       14.99       14.66      0.82 o 
   2   6  14        9.07        7.12      0.60 o 
   3   6  14       12.64       12.18      0.79 o 
   7   6  14        7.81        8.52      0.78 o 
   8   6  14        3.98        2.92      0.72 o 
  -8   7  14        0.27       -0.28      1.07 o 
  -7   7  14       13.75       17.60      1.45 o 
  -6   7  14        2.56        3.48      0.87 o 
  -5   7  14        3.66        4.20      1.13 o 
  -4   7  14        0.32        0.47      0.53 o 
  -3   7  14       21.87       22.44      1.11 o 
  -2   7  14        5.89        4.88      0.67 o 
  -1   7  14        3.39        2.57      0.43 o 
   0   7  14       14.36       14.02      0.87 o 
   1   7  14        3.88        3.33      0.54 o 
   2   7  14        6.05        6.28      0.65 o 
   3   7  14       22.36       23.56      1.06 o 
   8   7  14        0.25        0.07      0.57 o 
  -7   8  14        8.98       10.97      1.25 o 
  -6   8  14        5.25        3.69      0.91 o 
  -5   8  14        1.96        2.30      0.64 o 
  -4   8  14       10.95       12.51      0.96 o 
  -3   8  14        4.20        4.55      0.71 o 
  -2   8  14        9.38        8.96      0.79 o 
  -1   8  14        7.37        7.00      0.55 o 
   0   8  14        3.10        4.46      0.70 o 
   1   8  14        7.98        7.54      0.78 o 
   2   8  14        8.96        5.28      0.75 o 
   3   8  14        3.84        3.66      0.56 o 
  -7   9  14        1.39        0.78      0.90 o 
  -6   9  14        0.71       -0.12      0.80 o 
  -5   9  14       11.66       10.11      1.15 o 
  -4   9  14        4.03        4.44      0.74 o 
  -3   9  14        0.25        1.37      0.61 o 
  -2   9  14       28.78       29.21      1.46 o 
  -1   9  14       16.57       14.20      0.75 o 
   0   9  14        0.60        0.74      0.72 o 
   1   9  14       16.60       14.79      1.21 o 
   2   9  14       28.49       28.09      1.39 o 
   3   9  14        0.17        0.41      0.48 o 
  -6  10  14        0.15       -0.93      0.99 o 
  -5  10  14        1.08        1.32      1.14 o 
  -4  10  14       19.81       22.53      2.10 o 
  -3  10  14        1.19        0.79      0.72 o 
  -2  10  14       13.50       13.81      1.61 o 
  -1  10  14        2.08        1.90      0.46 o 
   0  10  14        9.65       10.67      1.21 o 
   1  10  14        2.11        2.88      0.76 o 
   2  10  14       13.45       13.10      1.09 o 
   3  10  14        1.21        1.34      0.56 o 
  -5  11  14        3.41        1.94      1.17 o 
  -4  11  14        6.89        6.05      1.39 o 
  -3  11  14        4.40        3.01      1.10 o 
  -2  11  14        2.74        2.31      0.98 o 
  -1  11  14        1.12        0.05      0.78 o 
   0  11  14        3.87        3.93      0.93 o 
   1  11  14        1.14        0.63      0.72 o 
   2  11  14        3.10        3.50      0.77 o 
   3  11  14        4.23        3.66      0.73 o 
   4  11  14        7.03        6.47      0.73 o 
  -4  12  14        0.20        0.41      1.04 o 
  -3  12  14        1.99        3.00      1.17 o 
  -2  12  14        4.22        4.09      1.11 o 
  -1  12  14        3.65        2.88      1.01 o 
   0  12  14        1.31        3.08      0.93 o 
   1  12  14        3.44        2.37      0.85 o 
   2  12  14        4.12        3.32      0.82 o 
   3  12  14        1.82        1.98      0.73 o 
   4  12  14        0.17       -0.29      0.59 o 
  -2  13  14        4.79        4.17      1.19 o 
  -1  13  14        6.38        4.91      1.19 o 
   0  13  14        1.70        2.84      0.97 o 
   1  13  14        6.33        6.62      1.09 o 
   2  13  14        4.81        4.05      0.95 o 
   1   0  15        0.00        0.11      0.47 o 
   2   0  15       13.78       13.77      0.75 o 
   3   0  15        0.64        0.34      0.37 o 
   4   0  15        3.83        4.14      0.48 o 
   5   0  15        0.11       -0.13      0.33 o 
   6   0  15       17.60       18.42      2.09 o 
   7   0  15       14.30       16.95      1.27 o 
   8   0  15        2.06        2.43      0.99 o 
  -8   1  15        1.58        1.38      1.00 o 
  -7   1  15       17.93       20.64      1.54 o 
  -6   1  15        3.10        2.50      0.49 o 
  -5   1  15        5.65        5.91      0.58 o 
  -4   1  15       29.99       31.10      1.03 o 
  -3   1  15       21.07       22.23      0.91 o 
  -2   1  15        0.34        0.49      0.40 o 
  -1   1  15       42.72       45.78      1.26 o 
   0   1  15       44.58       43.48      2.23 o 
   1   1  15       42.74       41.97      1.43 o 
   2   1  15        0.38        0.14      0.42 o 
   3   1  15       21.23       21.09      0.75 o 
   4   1  15       29.48       28.35      1.33 o 
   5   1  15        5.40        4.68      0.75 o 
   6   1  15        3.05        2.46      0.65 o 
   7   1  15       17.39       20.65      1.53 o 
   8   1  15        1.45        1.23      0.88 o 
  -8   2  15        4.06        4.12      1.09 o 
  -7   2  15       33.94       34.73      2.14 o 
  -6   2  15        1.16        0.54      1.05 o 
  -5   2  15       17.84       17.59      1.53 o 
  -4   2  15        2.26        3.49      0.54 o 
  -3   2  15       11.73       10.58      0.74 o 
  -2   2  15       17.99       16.95      0.87 o 
  -1   2  15       14.04       15.36      0.83 o 
   0   2  15       20.42       22.84      0.94 o 
   1   2  15       13.56       15.47      0.89 o 
   2   2  15       17.88       18.48      0.80 o 
   3   2  15       11.18       10.70      0.99 o 
   4   2  15        2.15        2.52      0.63 o 
   5   2  15       17.98       17.45      1.13 o 
   6   2  15        1.14        0.79      0.60 o 
   7   2  15       33.70       35.11      1.81 o 
   8   2  15        4.04        2.51      0.90 o 
  -8   3  15        1.25        0.85      1.00 o 
  -7   3  15       15.16       13.39      1.62 o 
  -6   3  15        7.59        7.10      0.83 o 
  -5   3  15        8.95        8.62      0.87 o 
  -4   3  15       10.70        9.25      0.75 o 
  -3   3  15       25.51       25.11      1.33 o 
  -2   3  15        3.26        3.51      0.56 o 
  -1   3  15        9.03        7.60      0.66 o 
   0   3  15        2.42        2.97      0.51 o 
   1   3  15        9.70        7.07      0.55 o 
   2   3  15        3.39        4.90      1.17 o 
   3   3  15       26.60       26.36      2.07 o 
   4   3  15       11.08       11.35      0.88 o 
   5   3  15        8.78        9.80      0.84 o 
   6   3  15        7.81        8.02      0.96 o 
   7   3  15       15.29       15.33      1.28 o 
   8   3  15        1.25        2.08      0.84 o 
  -8   4  15        1.99        2.91      1.20 o 
  -7   4  15        3.78        6.05      1.33 o 
  -6   4  15        1.31        0.26      0.52 o 
  -5   4  15       16.06       14.49      0.98 o 
  -4   4  15        6.55        6.78      0.69 o 
  -3   4  15       17.14       15.73      0.80 o 
  -2   4  15       32.92       30.29      0.95 o 
  -1   4  15       20.05       18.59      0.77 o 
   0   4  15       18.80       22.76      0.77 o 
   1   4  15       19.85       20.91      1.37 o 
   2   4  15       32.77       33.57      1.62 o 
   3   4  15       17.60       18.14      1.39 o 
   4   4  15        6.38        7.02      0.64 o 
   5   4  15       16.44       15.27      1.34 o 
   6   4  15        1.05        1.02      0.62 o 
   7   4  15        3.56        4.27      0.80 o 
   8   4  15        2.05        0.51      0.71 o 
  -8   5  15       18.16       16.30      1.91 o 
  -7   5  15        0.56       -0.08      0.73 o 
  -6   5  15       11.18       13.39      1.21 o 
  -5   5  15        3.73        4.15      0.66 o 
  -4   5  15       14.03       14.42      0.94 o 
  -3   5  15       15.08       15.56      0.82 o 
  -2   5  15        2.11        1.71      0.45 o 
  -1   5  15       19.97       16.88      0.76 o 
   0   5  15       16.44       17.59      0.68 o 
   1   5  15       20.15       18.32      1.74 o 
   2   5  15        2.15        1.40      0.85 o 
   3   5  15       15.21       16.91      1.88 o 
   4   5  15       13.85       14.52      1.16 o 
   5   5  15        3.74        4.90      0.67 o 
   6   5  15       11.13       13.07      1.04 o 
   7   5  15        0.57       -0.14      0.56 o 
   8   5  15       18.02       20.82      1.37 o 
  -7   6  15        3.41        5.69      1.03 o 
  -6   6  15       14.07       14.24      1.29 o 
  -5   6  15        8.69        9.13      0.85 o 
  -4   6  15        5.76        6.48      0.75 o 
  -3   6  15        0.93        0.84      0.53 o 
  -2   6  15       52.41       49.72      1.23 o 
  -1   6  15        5.44        4.58      0.49 o 
   0   6  15        2.15        3.59      0.77 o 
   1   6  15        5.84        4.80      0.61 o 
   2   6  15       51.00       47.38      1.35 o 
   3   6  15        0.83        1.67      1.18 o 
  -7   7  15        1.53        3.81      0.96 o 
  -6   7  15        2.34        1.68      0.80 o 
  -5   7  15        7.88        6.40      1.04 o 
  -4   7  15        9.24        8.02      0.83 o 
  -3   7  15        9.09        9.78      0.87 o 
  -2   7  15       14.03       16.02      0.82 o 
  -1   7  15       17.26       18.94      0.77 o 
   0   7  15        7.15        7.84      1.95 o 
   1   7  15       17.43       20.32      1.13 o 
   2   7  15       14.01       18.10      2.03 o 
   3   7  15        8.46        9.06      0.79 o 
  -6   8  15        0.70        1.24      0.81 o 
  -5   8  15        0.75        1.41      0.82 o 
  -4   8  15        6.72        6.14      0.97 o 
  -3   8  15        5.05        5.37      0.74 o 
  -2   8  15        1.67        1.34      0.47 o 
  -1   8  15        5.03        4.93      0.74 o 
   0   8  15        0.82        1.12      0.59 o 
   1   8  15        4.87        3.63      0.68 o 
   2   8  15        1.71        1.65      0.62 o 
   3   8  15        5.53        5.30      0.67 o 
  -6   9  15        0.49        1.08      0.85 o 
  -5   9  15        3.08        2.60      0.90 o 
  -4   9  15        9.86        9.26      1.13 o 
  -3   9  15       11.86       11.33      0.95 o 
  -2   9  15        1.83        2.16      0.73 o 
  -1   9  15        6.57        6.85      1.59 o 
   0   9  15        1.59        1.23      0.86 o 
   1   9  15        6.54        6.74      0.93 o 
   2   9  15        1.82        1.59      0.64 o 
   3   9  15       11.61       11.34      0.93 o 
  -5  10  15        0.65       -0.31      1.06 o 
  -4  10  15        3.61        7.82      1.47 o 
  -3  10  15        5.52        5.84      1.25 o 
  -2  10  15        5.43        5.38      1.15 o 
  -1  10  15        0.08       -0.09      0.73 o 
   0  10  15        0.06       -0.65      0.65 o 
   1  10  15        0.09        0.05      0.67 o 
   2  10  15        5.43        5.53      0.85 o 
   3  10  15        5.61        5.24      0.73 o 
  -4  11  15        4.80        2.66      1.21 o 
  -3  11  15        0.28        1.89      1.02 o 
  -2  11  15        2.21        3.77      1.08 o 
  -1  11  15        2.48        3.24      0.99 o 
   0  11  15        3.71        3.22      0.94 o 
   1  11  15        2.58        1.86      0.83 o 
   2  11  15        2.20        2.07      0.75 o 
   3  11  15        0.24        0.78      0.60 o 
  -2  12  15        0.71       -0.68      0.82 o 
  -1  12  15        0.28        0.62      0.86 o 
   0  12  15        1.10        0.71      0.83 o 
   1  12  15        0.28       -0.56      0.75 o 
   2  12  15        0.67        1.11      0.77 o 
   0   0  16       16.35       16.06      1.51 o 
   1   0  16        5.08        7.06      0.64 o 
   2   0  16        0.01       -0.28      0.38 o 
   3   0  16        0.72        0.17      0.38 o 
   4   0  16        3.09        2.59      0.47 o 
   5   0  16        8.66       10.11      2.28 o 
   6   0  16        1.97        3.22      0.78 o 
   7   0  16        4.10        7.39      1.24 o 
   8   0  16       12.22       11.18      1.46 o 
  -8   1  16        2.28        2.53      1.08 o 
  -7   1  16        0.66        0.77      0.92 o 
  -6   1  16        3.29        3.13      0.63 o 
  -5   1  16        1.22        1.07      0.44 o 
  -4   1  16        1.82        2.19      0.75 o 
  -3   1  16        7.43        7.65      0.65 o 
  -2   1  16        9.16        9.44      0.71 o 
  -1   1  16       33.77       33.51      1.13 o 
   0   1  16        0.20        0.57      0.57 o 
   1   1  16       34.34       33.06      2.51 o 
   2   1  16        9.61        8.57      0.62 o 
   3   1  16        7.86        8.77      0.52 o 
   4   1  16        1.86        3.12      0.71 o 
   5   1  16        1.23        1.27      0.62 o 
   6   1  16        3.32        1.64      0.69 o 
   7   1  16        0.76        0.24      0.85 o 
   8   1  16        2.34        2.03      0.96 o 
  -8   2  16        2.03        2.55      1.10 o 
  -7   2  16        6.08        5.86      1.18 o 
  -6   2  16        2.56        3.12      1.09 o 
  -5   2  16        0.97        0.94      0.65 o 
  -4   2  16       12.72       11.08      0.80 o 
  -3   2  16        0.60        0.97      0.46 o 
  -2   2  16        6.19        5.33      0.62 o 
  -1   2  16       29.13       26.68      1.04 o 
   0   2  16       36.76       33.80      1.13 o 
   1   2  16       28.47       24.54      1.52 o 
   2   2  16        5.53        7.59      1.37 o 
   3   2  16        0.48        0.76      0.56 o 
   4   2  16       12.89       12.49      0.99 o 
   5   2  16        1.01        1.33      0.62 o 
   6   2  16        2.67        3.96      0.81 o 
   7   2  16        6.37        7.15      1.09 o 
   8   2  16        1.99        1.63      0.88 o 
  -7   3  16        1.09        1.03      0.97 o 
  -6   3  16        0.61        0.92      0.95 o 
  -5   3  16        8.50        7.66      0.80 o 
  -4   3  16        0.81        1.42      0.54 o 
  -3   3  16        7.12        6.93      0.69 o 
  -2   3  16        5.34        5.23      0.70 o 
  -1   3  16        3.67        3.18      0.55 o 
   0   3  16        7.00        5.94      0.61 o 
   1   3  16        3.95        3.99      0.53 o 
   2   3  16        5.51        5.21      1.15 o 
   3   3  16        6.77        8.93      0.88 o 
   4   3  16        0.98        1.93      0.64 o 
   5   3  16        8.33        8.19      0.85 o 
   6   3  16        0.64       -0.21      0.64 o 
   7   3  16        1.08        1.98      0.81 o 
  -7   4  16        0.38        2.51      1.12 o 
  -6   4  16        0.81        0.64      0.95 o 
  -5   4  16        2.28        2.38      1.04 o 
  -4   4  16       14.65       13.31      1.14 o 
  -3   4  16        7.85        8.05      0.66 o 
  -2   4  16       17.20       19.50      0.99 o 
  -1   4  16       16.53       17.49      0.97 o 
   0   4  16        9.91       11.05      0.89 o 
   1   4  16       16.56       17.17      1.32 o 
   2   4  16       17.18       19.29      1.43 o 
   3   4  16        7.65        8.84      1.13 o 
   4   4  16       14.41       12.12      1.00 o 
   5   4  16        2.12        3.05      0.65 o 
   6   4  16        0.77        1.22      0.67 o 
   7   4  16        0.45        1.72      0.70 o 
  -7   5  16        0.83        1.87      1.18 o 
  -6   5  16        5.13        4.55      0.94 o 
  -5   5  16        0.61        0.89      0.71 o 
  -4   5  16       15.12       12.87      0.80 o 
  -3   5  16        3.52        3.52      0.60 o 
  -2   5  16        0.47        0.90      0.44 o 
  -1   5  16        8.76        9.78      0.97 o 
   0   5  16        0.23        0.08      0.31 o 
   1   5  16        9.14       10.35      1.14 o 
   2   5  16        0.40        1.04      0.75 o 
   3   5  16        3.24        2.78      0.88 o 
   4   5  16       15.03       13.83      1.57 o 
   5   5  16        0.57        1.65      0.63 o 
   6   5  16        5.17        4.30      0.73 o 
   7   5  16        0.94        1.16      0.65 o 
  -6   6  16        5.32        6.41      1.00 o 
  -5   6  16        3.00        2.98      0.88 o 
  -4   6  16        7.33        5.53      0.93 o 
  -3   6  16       14.83       12.80      1.11 o 
  -2   6  16        5.74        6.36      0.67 o 
  -1   6  16        6.02        5.33      0.53 o 
   0   6  16        0.08        0.16      0.50 o 
   1   6  16        5.77        5.42      0.67 o 
   2   6  16        5.90        7.24      1.08 o 
   3   6  16       15.46       12.64      1.94 o 
   4   6  16        7.49        7.72      0.81 o 
  -6   7  16        2.56        2.81      0.91 o 
  -5   7  16        0.41        1.07      0.78 o 
  -4   7  16       15.67       18.82      1.40 o 
  -3   7  16        0.23       -0.26      0.73 o 
  -2   7  16       11.85       10.72      0.72 o 
  -1   7  16        1.22        1.38      0.40 o 
   0   7  16        5.64        5.98      0.72 o 
   1   7  16        1.26        0.79      0.53 o 
   2   7  16       11.99       11.57      1.49 o 
  -5   8  16        3.12        3.71      0.96 o 
  -4   8  16        0.27       -0.68      0.70 o 
  -3   8  16        5.78        5.26      0.92 o 
  -2   8  16        5.00        6.52      1.29 o 
  -1   8  16        2.09        1.81      0.62 o 
   0   8  16        5.06        5.06      0.82 o 
   1   8  16        1.92        2.32      0.64 o 
   2   8  16        5.42        5.63      0.83 o 
  -4   9  16        2.72        2.36      1.27 o 
  -3   9  16        1.07        0.90      0.97 o 
  -2   9  16        1.79        0.62      0.88 o 
  -1   9  16        4.87        3.77      0.98 o 
   0   9  16        0.94        0.08      0.74 o 
   1   9  16        4.80        4.96      0.91 o 
   2   9  16        1.90        1.41      0.67 o 
   3   9  16        0.98        1.00      0.59 o 
  -3  10  16        9.27        8.46      1.44 o 
  -2  10  16        0.95        0.84      0.96 o 
  -1  10  16        3.38        5.39      1.10 o 
   0  10  16        1.83        1.44      0.84 o 
   1  10  16        3.26        2.69      0.82 o 
   2  10  16        0.92        1.14      0.69 o 
   3  10  16        9.35       10.57      0.93 o 
  -1  11  16        3.93        1.71      0.97 o 
   0  11  16        0.12        0.33      0.81 o 
   1  11  16        4.03        4.77      0.97 o 
   1   0  17        5.15        6.61      0.65 o 
   2   0  17        0.05       -0.17      0.42 o 
   3   0  17        2.12        2.10      0.47 o 
   4   0  17        0.38        0.35      0.81 o 
   5   0  17        5.13        4.63      1.09 o 
   6   0  17        3.94        5.65      1.15 o 
   7   0  17       10.29        9.30      1.38 o 
  -7   1  17        1.87        2.53      1.04 o 
  -6   1  17        1.57        2.43      1.03 o 
  -5   1  17        3.65        3.78      0.55 o 
  -4   1  17        3.16        2.26      0.50 o 
  -3   1  17       18.46       17.34      0.89 o 
  -2   1  17        2.45        2.43      0.62 o 
  -1   1  17       10.78       11.07      0.79 o 
   0   1  17        0.21       -0.06      0.45 o 
   1   1  17       11.13       11.26      0.89 o 
   2   1  17        2.40        1.68      0.44 o 
   3   1  17       18.40       17.97      1.23 o 
   4   1  17        3.16        2.15      0.72 o 
   5   1  17        3.79        4.38      0.99 o 
   6   1  17        1.41        1.14      0.88 o 
   7   1  17        2.03        3.37      1.02 o 
  -7   2  17        4.38        4.97      1.21 o 
  -6   2  17        1.15        0.45      0.94 o 
  -5   2  17        1.63        0.87      0.94 o 
  -4   2  17       16.48       17.21      1.35 o 
  -3   2  17        2.78        2.42      0.54 o 
  -2   2  17        2.21        2.42      0.56 o 
  -1   2  17        6.40        7.69      0.71 o 
   0   2  17        0.07       -0.21      0.43 o 
   1   2  17        6.21        7.05      0.70 o 
   2   2  17        2.21        2.27      1.48 o 
   3   2  17        2.75        2.52      0.70 o 
   4   2  17       16.10       16.54      1.19 o 
   5   2  17        1.56        1.59      0.83 o 
   6   2  17        1.15        1.70      0.83 o 
   7   2  17        4.28        2.65      0.93 o 
  -6   3  17        6.12        5.66      1.23 o 
  -5   3  17        1.03        0.57      0.97 o 
  -4   3  17        0.01       -0.16      0.91 o 
  -3   3  17        5.17        6.34      0.70 o 
  -2   3  17       10.58       11.69      0.90 o 
  -1   3  17       13.71       14.33      1.29 o 
   0   3  17       18.92       16.41      0.88 o 
   1   3  17       13.64       13.25      1.33 o 
   2   3  17       11.13       14.36      1.29 o 
   3   3  17        5.29        6.60      1.08 o 
   4   3  17        0.01        0.59      0.61 o 
   5   3  17        1.08        0.00      0.70 o 
   6   3  17        6.20        8.24      1.04 o 
  -6   4  17        1.56        1.59      1.08 o 
  -5   4  17        1.42        1.24      1.02 o 
  -4   4  17       10.29       10.05      1.49 o 
  -3   4  17        0.22        0.87      0.98 o 
  -2   4  17        0.71        0.17      0.51 o 
  -1   4  17       29.64       31.80      1.16 o 
   0   4  17       30.90       31.65      1.48 o 
   1   4  17       29.63       33.33      3.26 o 
   2   4  17        0.73        0.97      0.77 o 
   3   4  17        0.29       -0.10      0.52 o 
   4   4  17       10.67        8.77      0.89 o 
   5   4  17        1.37        0.63      0.68 o 
   6   4  17        1.57        1.85      0.74 o 
  -6   5  17        4.09        3.13      1.30 o 
  -5   5  17        6.05        9.16      1.51 o 
  -4   5  17        6.12        7.15      1.02 o 
  -3   5  17        0.15        0.58      0.66 o 
  -2   5  17        7.71        6.01      0.71 o 
  -1   5  17        3.68        3.19      0.58 o 
   0   5  17        4.57        2.42      0.83 o 
   1   5  17        3.33        1.87      0.83 o 
   2   5  17        7.75        7.32      1.10 o 
   3   5  17        0.10        0.83      1.13 o 
   4   5  17        6.10        8.72      0.96 o 
   5   5  17        5.88        6.87      0.85 o 
   6   5  17        4.06        4.09      0.75 o 
  -5   6  17        4.24        2.96      1.22 o 
  -4   6  17        1.81       -0.28      0.74 o 
  -3   6  17        9.48        8.85      1.05 o 
  -2   6  17        3.07        1.96      0.75 o 
  -1   6  17        1.70        2.21      0.66 o 
   0   6  17        2.49        1.38      0.84 o 
   1   6  17        1.50        3.20      0.93 o 
   2   6  17        3.07        2.52      1.33 o 
   4   6  17        1.66        1.32      0.66 o 
  -5   7  17        1.64        1.77      0.86 o 
  -4   7  17        4.37        5.73      1.00 o 
  -3   7  17        5.23        6.37      0.98 o 
  -2   7  17        9.98       12.09      1.15 o 
  -1   7  17        8.11        6.57      0.93 o 
   0   7  17        0.00        0.41      0.63 o 
   1   7  17        8.17        6.55      1.02 o 
  -4   8  17        4.72        4.37      1.07 o 
  -3   8  17        0.25        0.33      0.76 o 
  -2   8  17       11.91        9.85      1.11 o 
  -1   8  17        0.03       -0.54      0.64 o 
   0   8  17        7.38        6.03      1.07 o 
   1   8  17        0.02       -0.15      0.73 o 
  -3   9  17        0.34        0.35      0.91 o 
  -2   9  17        2.40        1.81      1.00 o 
  -1   9  17        0.05        0.52      0.83 o 
   0   9  17        0.18        1.14      0.80 o 
   1   9  17        0.04        0.31      0.72 o 
   2   9  17        2.38        2.08      0.77 o 
   0  10  17        0.04       -0.25      0.78 o 
   0   0  18        1.50        2.00      0.67 o 
   1   0  18        5.46        4.93      0.87 o 
   2   0  18        8.31        8.01      1.02 o 
   3   0  18        2.43        2.19      0.49 o 
   4   0  18        1.20       -0.27      0.88 o 
   5   0  18        0.01        0.13      0.90 o 
   6   0  18        2.80        3.57      1.10 o 
  -6   1  18        1.93        3.03      1.10 o 
  -5   1  18        1.14        1.00      0.97 o 
  -4   1  18        2.28        1.95      0.98 o 
  -3   1  18       10.81       12.37      1.53 o 
  -2   1  18        0.48        0.10      0.91 o 
  -1   1  18        3.63        3.24      0.60 o 
   0   1  18       10.04        8.47      0.73 o 
   1   1  18        3.83        3.73      0.69 o 
   2   1  18        0.49        0.31      0.43 o 
   3   1  18       11.09       11.98      1.47 o 
   4   1  18        2.38        1.28      0.91 o 
   5   1  18        1.22        0.69      0.85 o 
   6   1  18        2.05        3.94      1.04 o 
  -5   2  18        2.63        3.41      1.13 o 
  -4   2  18        0.31       -0.87      0.87 o 
  -3   2  18        0.71        1.26      0.98 o 
  -2   2  18        6.48        6.25      1.29 o 
  -1   2  18        4.66        7.66      1.42 o 
   0   2  18        1.66        2.21      0.74 o 
   1   2  18        4.55        5.26      0.72 o 
   2   2  18        6.07        5.83      1.06 o 
   3   2  18        0.63        1.77      0.91 o 
   4   2  18        0.32        0.11      0.81 o 
   5   2  18        2.66        4.56      1.00 o 
  -5   3  18        0.37        1.61      1.03 o 
  -4   3  18        2.60        2.08      1.15 o 
  -3   3  18        2.34        1.28      1.07 o 
  -2   3  18        0.37        1.05      1.04 o 
  -1   3  18        0.05        0.20      0.99 o 
   0   3  18       14.05       12.03      0.89 o 
   1   3  18        0.04        1.09      1.11 o 
   2   3  18        0.36        0.42      1.14 o 
   3   3  18        2.50        1.76      1.26 o 
   4   3  18        2.52        3.50      0.81 o 
   5   3  18        0.36        0.71      0.76 o 
  -5   4  18        5.56        5.20      1.35 o 
  -4   4  18        4.09        5.03      1.34 o 
  -3   4  18       10.64        9.73      1.55 o 
  -2   4  18        8.26        7.83      1.44 o 
  -1   4  18        2.28        1.69      1.17 o 
   0   4  18        7.25        9.85      1.63 o 
   1   4  18        2.24        6.16      1.42 o 
   2   4  18        8.27        8.27      1.61 o 
   3   4  18       10.37        9.67      1.02 o 
   4   4  18        3.95        3.17      0.87 o 
   5   4  18        5.66        5.14      0.92 o 
  -4   5  18        3.94        2.48      1.23 o 
  -3   5  18        1.36        1.13      1.14 o 
  -2   5  18        4.92        7.63      1.52 o 
  -1   5  18        0.02       -0.77      1.10 o 
   0   5  18        0.03       -0.04      1.11 o 
   1   5  18        0.04       -0.65      1.10 o 
   2   5  18        5.10        5.32      1.53 o 
   3   5  18        1.42        1.91      0.82 o 
   4   5  18        3.94        2.91      0.81 o 
  -4   6  18        1.16        4.05      1.37 o 
  -3   6  18        4.91        7.31      1.51 o 
  -2   6  18        5.26        5.14      1.37 o 
  -1   6  18        2.19        2.85      1.33 o 
   0   6  18        0.25        1.60      1.26 o 
   1   6  18        2.04        0.92      1.23 o 
   4   6  18        1.25        2.11      0.74 o 
  -3   7  18        4.36        4.16      0.93 o 
  -2   7  18        0.14       -0.67      0.67 o 
  -1   7  18        0.42        0.20      0.69 o 
   0   7  18        0.78       -0.97      1.12 o 
  -2   8  18        0.95        2.05      0.81 o 
  -1   8  18        1.95        0.32      0.90 o 
   0   8  18        1.42        1.15      0.87 o 
   1   0  19        4.33        2.68      1.10 o 
   2   0  19        0.00        0.08      0.95 o 
   3   0  19        0.58        1.03      1.01 o 
   4   0  19        0.05        0.69      0.96 o 
  -4   1  19        2.56        2.37      1.09 o 
  -3   1  19        2.64        1.72      1.04 o 
  -2   1  19        2.09        3.06      1.17 o 
  -1   1  19        1.05        1.46      1.05 o 
   0   1  19        0.70        1.86      1.15 o 
   1   1  19        1.04        1.92      0.78 o 
   2   1  19        2.03        2.04      0.77 o 
   3   1  19        2.55        2.41      1.03 o 
   4   1  19        2.66        3.41      1.04 o 
  -4   2  19        0.12        0.42      0.98 o 
  -3   2  19        3.48        4.50      1.24 o 
  -2   2  19        1.73        3.58      1.25 o 
  -1   2  19        2.27        2.35      1.16 o 
   0   2  19       11.63       12.23      1.70 o 
   1   2  19        2.25        2.23      0.81 o 
   2   2  19        1.66        1.48      0.77 o 
   3   2  19        3.43        4.79      0.89 o 
   4   2  19        0.11        0.54      0.71 o 
  -4   3  19        9.37        9.73      1.56 o 
  -3   3  19        3.17        4.15      1.24 o 
  -2   3  19        0.12       -0.05      1.05 o 
  -1   3  19       12.22       11.06      1.70 o 
   0   3  19        3.44        3.66      1.37 o 
   1   3  19       12.64       10.18      1.71 o 
   2   3  19        0.11       -0.60      0.95 o 
   3   3  19        3.29        1.80      0.78 o 
   4   3  19        9.46        7.74      1.16 o 
  -3   4  19        2.21        2.05      1.17 o 
  -2   4  19        2.21        1.74      1.20 o 
  -1   4  19        2.00        0.60      1.21 o 
   0   4  19        1.00        0.44      1.17 o 
   1   4  19        2.00        2.23      1.29 o 
   2   4  19        2.09        1.35      0.73 o 
   3   4  19        2.28        1.79      1.52 o 
  -2   5  19        0.38        0.99      1.16 o 
  -1   5  19        0.06        1.00      1.19 o 
   0   5  19        8.35        9.17      1.69 o 
   1   5  19        0.05        0.66      1.27 o 
   2   5  19        0.37        1.05      1.36 o 
  -1   6  19        1.29       -0.92      1.10 o 
   0   6  19        0.01        0.46      1.19 o 
   1   6  19        1.28        2.59      1.39 o 
   0   0  20        0.07        0.58      1.09 o 
   1   0  20        2.44        4.16      1.55 o 
   2   0  20        1.42        1.84      1.16 o 
  -2   1  20        4.38        4.51      1.34 o 
  -1   1  20        1.92        3.90      1.27 o 
   0   1  20        0.24        0.94      0.89 o 
   1   1  20        1.93        2.15      1.03 o 
   2   1  20        4.57        5.26      0.98 o 
  -1   2  20        5.57        4.50      1.40 o 
   0   2  20        3.30        3.18      1.31 o 
   1   2  20        5.58        4.74      0.91 o 
   0   3  20        0.21        0.82      1.17 o 
                                                 
